# Supplementary material for: Uncoupling of Bacterial and Terrigenous Dissolved Organic Matter Dynamics in Decomposition Experiments
Source: PLoS One. 2014 Apr 9;9(4):e93945. doi: 10.1371/journal.pone.0093945 (PMC3981725; doi:10.1371/journal.pone.0093945)
Supplement: Table S3 — List of assigned dissolved organic matter compounds. (TXT) [file pone.0093945.s011.txt]

Measm/z	meanmass	Formula	C	H	N	O	P	S	OC	HC	D0_Lyo1	D0_Lyo2	D0_Lyo3	D0_cBS1	D0_cBS2	D0_cBS3	D0_cRW1	D0_cRW2	D0_cRW3	D0_RB2	D0_RB3	D0_UlDra1	D0_UlDra3	D2cBS1	D2cBS2	D2cBS3	D2cRW1	D2cRW2	D2cRW3	D2RB1	D2RB2	D2RB3	D2UlDra1	D2UlDra2	D2UlDra3	D6__cBS1	D6__cBS2	D6__cBS3	D6__RB1	D6__RB3	D6__UlDra1	D6__UlDra2	D6__UlDra3	D8__cBS1	D8__cBS2	D8__cBS3	D8__RB1	D8__RB2	D8__RB3
154.998623	154.9986227	C6H4O5	6	4	0	5	0	0	0.8333	0.6667	0.088304735	0.084021534	0.080686368	0.031308398	0.053593009	0.065216112	0.092191497	0.202706425	0.160523551	0.107090704	0.102371543	0.13621513	0.169398773	0.037106465	0.064147587	0.053943255	0.091693489	0.166422932	0.144986274	0.048992939	0.084500873	0.081692311	0.13090957	0.187937917	0.2252576	0	0	0.042276972	0.04249346	0.084157672	0.177271804	0.243809283	0.250703743	0	0	0.041824784	0.072415672	0.060306586	0.0677102
157.014272	157.0142716	C6H6O5	6	6	0	5	0	0	0.8333	1.0000	0.138680622	0.101591778	0.194587125	0	0.108788083	0.153328609	0.194353051	0.359244895	0.248038335	0.183643625	0.190942396	0.352372739	0.370095809	0	0.204600689	0.178089678	0	0.260093025	0.252127899	0.111888822	0.158453644	0.197982221	0.322901986	0.368285203	0.425089172	0.075319325	0.189163825	0.157088205	0.123857533	0.170115522	0.393214141	0.403698225	0.456024639	0.065795485	0.16408072	0.130273003	0.105216497	0.144933812	0.16554313
157.065913	157.0659129	C11H10O	11	10	0	1	0	0	0.0909	0.9091	0.161146261	0.133963301	0.089202422	0.097034258	0.146238467	0.128192904	0.135056622	0.165907314	0.1713165	0.15581565	0.134171006	0.194324903	0.164564924	0.096991834	0.159924116	0.152892952	0.118331362	0.167158746	0.182570968	0.129530714	0.148186795	0.148058616	0.154770711	0.210425794	0.195819778	0.116533224	0.158799294	0.122530701	0.133686107	0.101891751	0.179822082	0.219341437	0.217906044	0.104485128	0.140225402	0.107141514	0.126500994	0.104166051	0.120645272
159.029921	159.029921	C6H8O5	6	8	0	5	0	0	0.8333	1.3333	0.132119822	0.13509802	0.187484712	0.095976253	0.158119563	0.203278872	0.137558082	0.353457888	0.201007953	0.195710218	0.187685157	0.294101705	0.339595249	0.116298371	0.287599312	0.297033328	0	0.24103899	0.207306357	0.154192418	0.146503349	0.199286846	0.318487366	0.390098116	0.418911135	0.113620202	0.249010195	0.282286061	0.149906462	0.17989564	0.497772142	0.521676613	0.563190157	0.103016273	0.240465357	0.258653237	0.121102651	0.135582473	0.181758275
159.045176	159.0451762	C10H8O2	10	8	0	2	0	0	0.2000	0.8000	0.270002223	0.267694897	0.314119268	0.13292255	0.251640394	0.285772452	0.263347586	0.636957516	0.400397288	0.310445268	0.32690059	0.525529864	0.602282835	0.143947987	0.401992927	0.354982036	0.283390857	0.458885773	0.423963535	0.238213801	0.29585886	0.324533924	0.503294237	0.700136998	0.753833837	0.163437285	0.310252794	0.364242622	0.234634238	0.313261312	0.709285442	0.7447673	0.78231219	0.153373706	0.339673339	0.284951029	0.232346194	0.264524507	0.31296549
159.081562	159.0815617	C11H12O	11	12	0	1	0	0	0.0909	1.0909	0.126826157	0.121574076	0.171025149	0.099797192	0.195128703	0.206853127	0.103495691	0.202090398	0.159253564	0.190503323	0.194505245	0.230044851	0.289783959	0.096195734	0.255831569	0.263581167	0.087108358	0.14692541	0.130816047	0.1144761	0.16216631	0.205916747	0.267175906	0.295725473	0.32320191	0.110938196	0.215694381	0.223663764	0.10875579	0.168854782	0.271199093	0.289737463	0.287715592	0.123464488	0.255023791	0.185032459	0.116074672	0.166376113	0.177954655
161.024439	161.0244389	C9H6O3	9	6	0	3	0	0	0.3333	0.6667	0.569096344	0.540029917	0.676986415	0.223135927	0.33396939	0.394235239	0.485890832	1.18332471	0.939994266	0.564699469	0.541562948	1.13720001	1.259343968	0.217420238	0.518519134	0.496836362	0.510249189	0.997353189	0.890140154	0.44230335	0.464811673	0.537671925	1.095060958	1.124234745	1.190706133	0.223720823	0.502658074	0.50076647	0.445008036	0.649587474	1.131568327	1.226979068	1.307704314	0.212962546	0.445360414	0.377139306	0.403582893	0.531530166	0.618175053
161.060825	161.0608246	C10H10O2	10	10	0	2	0	0	0.2000	1.0000	0.596249021	0.567461317	0.656691887	0.376534118	0.6033241	0.686058155	0.418787304	0.821190727	0.729411348	0.650530741	0.716533398	1.024380969	1.103029836	0.385253368	0.799896733	0.762692864	0.421611401	0.736815457	0.673664017	0.523400504	0.571242626	0.663755731	1.001832544	1.088394545	1.081636303	0.473510079	0.800539768	0.756068583	0.519468563	0.695086334	0.974401579	1.0099177	1.043267261	0.452390697	0.814880319	0.622227683	0.547823246	0.618580281	0.669198678
161.097211	161.0972113	C11H14O	11	14	0	1	0	0	0.0909	1.2727	0.262975847	0.287152206	0.292284724	0.23366505	0.319699668	0.322690835	0.168808138	0.307058082	0.282547244	0.373677823	0.383418164	0.379331198	0.432140716	0.207190789	0.378422437	0.368065036	0.163384591	0.300365792	0.293521411	0.266164164	0.319949838	0.357973498	0.4071532	0.474244317	0.417869229	0.211214632	0.398844452	0.328085747	0.25708582	0.249412078	0.373440718	0.393860291	0.411120083	0.245710417	0.374543876	0.254304169	0.270306513	0.256804474	0.311684631
162.056074	162.0560735	C9H9NO2	9	9	1	2	0	0	0.2222	1.0000	0.115075511	0.096398232	0.101129428	0.140287509	0.136518034	0.160760815	0.057139975	0.106407156	0.076902728	0.122885792	0.131824248	0.141228872	0.178072956	0.126774552	0.223805696	0.230723645	0	0.086605956	0.088496384	0.099106565	0.101097774	0.130890318	0.157616788	0.201216635	0.209844085	0.160642225	0.221089863	0.209987252	0.127508299	0.10184002	0.245759411	0.231481575	0.237584446	0.133563707	0.235191759	0.151938296	0.091824399	0.092304348	0.118697626
163.003702	163.003702	C8H4O4	8	4	0	4	0	0	0.5000	0.5000	0.249763477	0.210465351	0.237119924	0.088516365	0.096689491	0.097412214	0.360838219	0.578551808	0.439336223	0.231553152	0.227489913	0.453361315	0.532477012	0.082072077	0.145010907	0.142041654	0.408954385	0.486031634	0.488400502	0.161655031	0.205364616	0.236816813	0.43270746	0.55607346	0.654575786	0.078818875	0.149367048	0.130406095	0.160442345	0.170953455	0.539375355	0.672410133	0.694245154	0.06822806	0.156296622	0.086362123	0.139589812	0.125661625	0.174899492
163.040087	163.0400871	C9H8O3	9	8	0	3	0	0	0.3333	0.8889	0.545987688	0.527061291	0.533507096	0.319852083	0.416644179	0.430710599	0.61010462	0.969371258	0.746725418	0.640211388	0.632998214	0.925098139	1.062741646	0.301799852	0.649948654	0.572426406	0.660310686	0.765089777	0.772247375	0.449669922	0.652325077	0.619292701	0.863364244	1.206321356	1.268940727	0.330870131	0.648922011	0.575358978	0.481730047	0.474562987	1.147231746	1.320329799	1.369369989	0.303610663	0.579871289	0.422729012	0.460132382	0.415291153	0.507857065
163.076473	163.0764734	C10H12O2	10	12	0	2	0	0	0.2000	1.2000	0.514289105	0.506683448	0.507003443	0.43826298	0.630355387	0.678657257	0.437202241	0.729520192	0.51940332	0.656269166	0.680982288	0.766192115	0.874703473	0.437481822	0.910307674	0.873586789	0.449236702	0.553615093	0.513108451	0.563107997	0.719290129	0.694943873	0.798224617	1.161505211	1.167690254	0.463818833	0.985039261	0.843395014	0.501425739	0.551279696	1.035555093	1.210984619	1.190551868	0.434586942	0.938323672	0.683608737	0.478246891	0.476531577	0.553215578
163.112859	163.1128591	C11H16O	11	16	0	1	0	0	0.0909	1.4545	0.164639767	0.170483772	0.297737874	0.140911825	0.218751983	0.225488242	0.132385743	0.246388999	0.158656122	0.238190948	0.330654768	0.232819872	0.303358351	0.145863013	0.329176027	0.324848805	0.158762828	0.220805726	0.189107984	0.190132103	0.276161526	0.30083231	0.302507082	0.419104326	0.399433995	0.145099834	0.315658021	0.260340456	0.152588545	0.171065161	0.392415278	0.415983533	0.386377281	0.170066741	0.362660201	0.360096621	0.179973431	0.164773458	0.217622085
164.035334	164.0353344	C8H7NO3	8	7	1	3	0	0	0.3750	0.8750	0.132233532	0.138356696	0.080735286	0.101784635	0.143732597	0.125019312	0.093044325	0.110677888	0.117605062	0.133250872	0.142463913	0.151599312	0.182240377	0.087927653	0.172643975	0.159425206	0.089792283	0.137358819	0.122311518	0.143131458	0.118664738	0.158590835	0.148464575	0.180203862	0.17264235	0.134805928	0.198982765	0.163335629	0.135181558	0.092870184	0.186783172	0.177053143	0.197542475	0.109972445	0.183201498	0.129278297	0.109167079	0.079568013	0.094333364
164.071720	164.0717202	C9H11NO2	9	11	1	2	0	0	0.2222	1.2222	0.142047611	0.15040453	0.127191111	0.172918811	0.221049046	0.232369072	0.086446317	0.10093528	0.099578291	0.16728854	0.164076731	0.189706718	0.231457286	0.178584105	0.291738512	0.296258431	0.060722182	0.109913063	0.113574922	0.14390569	0.206765148	0.204071667	0.165218821	0.213134561	0.242446845	0.2156588	0.236830285	0.23860561	0.153483253	0.14711507	0.225027709	0.219280996	0.220049111	0.191854987	0.289759576	0.206266577	0.172726651	0.109803229	0.145168673
165.019351	165.0193505	C8H6O4	8	6	0	4	0	0	0.5000	0.7500	0.543554303	0.54523203	0.42954519	0.202595045	0.260888294	0.310489468	0.474550519	1.021329939	0.857065851	0.514296491	0.497441151	0.855917097	0.980187601	0.20125476	0.394567998	0.377177488	0.490080637	0.828939516	0.896379872	0.363242261	0.640092663	0.495295622	0.804324851	1.060598127	1.107933991	0.236981671	0.379490258	0.355644677	0.408619756	0.402774295	1.031930714	1.180382879	1.234925275	0.226475698	0.361367004	0.290809314	0.347851481	0.326188285	0.395985634
165.055736	165.0557362	C9H10O3	9	10	0	3	0	0	0.3333	1.1111	0.919204342	0.949791822	0.859260052	0.665364506	0.8194467	0.950130271	0.678379409	1.351984875	1.029167158	1.012394645	1.011228001	1.333788135	1.502340228	0.647857278	1.276054544	1.170574428	0.703870236	1.07339049	1.063442052	0.836332681	1.141824662	1.064351307	1.285693159	1.738117903	1.78809916	0.804057234	1.329438161	1.23570071	0.804585134	0.898131611	1.742160184	1.886047078	2.019864174	0.727536433	1.193509149	0.974171207	0.749955033	0.749036114	0.862237566
165.092122	165.092122	C10H14O2	10	14	0	2	0	0	0.2000	1.4000	0.590812494	0.65228664	0.637333302	0.564799039	0.707222912	0.801244104	0.374057148	0.710814029	0.523202313	0.685687656	0.728342826	0.855517942	0.924517402	0.548394315	1.003884907	0.96814544	0.35498779	0.551715713	0.535505887	0.535975091	0.883199715	0.769842461	0.849026948	1.259723841	1.201516419	0.516664591	1.002299463	0.881813317	0.496385288	0.598654213	0.989807144	1.100215848	1.15296223	0.539757747	1.066861477	0.718785561	0.535829317	0.57388944	0.658423359
165.128507	165.1285068	C11H18O	11	18	0	1	0	0	0.0909	1.6364	0.079529988	0.08777173	0.093884436	0.095028636	0.110982493	0.115975634	0.065734684	0.148650391	0.084003973	0.091615168	0.132241013	0.131015544	0.152770062	0.075407776	0.115363956	0.164616269	0.05571023	0.091319947	0.082407454	0.06536437	0.117495697	0.114888387	0.125409384	0.205519025	0.180095208	0.058307466	0.16850644	0.109292799	0.07116737	0.08489018	0.169662441	0.164000214	0.165930685	0.090415693	0.119506312	0.083220517	0.084926185	0.098379922	0.094775515
166.050984	166.0509842	C8H9NO3	8	9	1	3	0	0	0.3750	1.1250	0.109228213	0.107612488	0.12030323	0.142398235	0.179034856	0.199601558	0.088660053	0.104895992	0.085849801	0.148660136	0.162389789	0.195800776	0.225401464	0.134980227	0.263429971	0.241540456	0.088680758	0.106827437	0.101231895	0.142507702	0.139407553	0.155297945	0.188016654	0.262235651	0.233103267	0.13968849	0.285712423	0.229752445	0.126939558	0.155909385	0.203836862	0.276559383	0.316375535	0.140141047	0.254265143	0.169471941	0.110198459	0.09021438	0.135631035
166.087369	166.0873689	C9H13NO2	9	13	1	2	0	0	0.2222	1.4444	0.058287857	0.045092538	0.070470163	0.084269688	0.099094523	0.091898089	0	0.056608394	0.042081204	0.08477259	0.088763756	0.093527005	0.10098893	0.059013035	0.136855099	0.127894381	0	0	0	0.057601244	0.081339095	0.067614168	0.077813029	0.131387134	0.113884556	0.056508401	0.112668654	0.110373298	0.071435583	0.064042075	0.136625658	0.141662201	0.12201608	0.077028878	0.139880615	0.056651829	0.061526242	0.052109453	0.0589351
166.998613	166.9986131	C7H4O5	7	4	0	5	0	0	0.7143	0.5714	0.132621646	0.080355389	0.141951022	0.035018487	0.066472259	0.0522334	0.157256397	0.311500053	0.284683848	0.146333076	0.134545667	0.326225663	0.347579973	0.035428249	0.057749369	0.053295725	0.193197514	0.273310477	0.263726588	0.096300667	0.105314994	0.128684517	0.313117933	0.300165242	0.286638771	0	0.075837729	0.049236695	0.11954076	0.153943933	0.249209854	0.279919896	0.289514322	0	0.078351805	0	0.099033946	0.092252762	0.123456158
167.034999	167.0349992	C8H8O4	8	8	0	4	0	0	0.5000	1.0000	0.73900742	0.673039989	0.83663658	0.348313271	0.642693032	0.680497316	0.706772896	1.278866898	1.256872881	1.04698751	1.038066789	1.480948761	1.516544537	0.354060056	0.628669053	0.607035323	0.765523663	1.373328745	1.240674748	0.789513933	0.708164399	0.931485135	1.40982597	1.387389437	1.494091618	0.419664032	0.746393878	0.687299945	0.794902974	0.844540852	1.44117016	1.602871106	1.650019225	0.37872686	0.619864671	0.524083333	0.635992116	0.702392245	0.710836641
167.071384	167.0713839	C9H12O3	9	12	0	3	0	0	0.3333	1.3333	0.742329536	0.737274167	0.786161862	0.608139985	1.117463706	1.038740603	0.480013167	0.824803552	0.818384125	1.08751438	1.145326852	1.087110768	1.122571097	0.640574859	1.043011681	1.015645741	0.501741653	0.884785151	0.810609222	0.915250694	0.885612494	1.138582766	1.062629062	1.243064109	1.217747131	0.692259972	1.200605649	0.931084815	0.873435374	0.737191891	1.096718175	1.131716084	1.161536669	0.711302932	1.12491328	0.767954274	0.809549741	0.774978262	0.717999599
169.014263	169.0142627	C7H6O5	7	6	0	5	0	0	0.7143	0.8571	0.331289863	0.313240686	0.319018282	0.180873199	0.180229352	0.206536888	0.555083726	0.793703969	0.648760321	0.39914121	0.341179459	0.708815251	0.777940532	0.174459385	0.228531325	0.233028055	0.592949903	0.728665654	0.667738265	0.338462511	0.337259833	0.375301574	0.611554525	0.786435828	0.834102559	0.195237185	0.212641655	0.270755489	0.315610425	0.327942195	0.878086021	0.958364379	0.990200682	0.152093911	0.246456977	0.217155489	0.254586934	0.253627743	0.274216369
169.050648	169.0506479	C8H10O4	8	10	0	4	0	0	0.5000	1.2500	0.454615096	0.439434761	0.467179378	0.464308988	0.550396026	0.560597978	0	0.719521246	0.544736351	0.579426767	0.564900062	0.711054714	0.826881915	0.448276296	0.676007178	0.646735795	0	0.636017046	0.558266548	0.475463786	0.594263258	0.559218235	0.71642412	0.906477394	0.946426646	0.442107663	0.701979353	0.662837169	0.479756745	0.49113451	0.99463098	1.052218692	1.093534601	0	0.641398667	0.555609223	0.412145938	0.406001905	0.466923588
169.065903	169.0659029	C12H10O	12	10	0	1	0	0	0.0833	0.8333	0.080305995	0.068456285	0.058633092	0.077695733	0.077600321	0.078160136	0.093992901	0.142096028	0.120488338	0.103578567	0.070524344	0.122700042	0.15838628	0.069117971	0.096083107	0.102838543	0.101574238	0.109462752	0.102374015	0.076505145	0.106465523	0.080598704	0.118832153	0.146778349	0.184358399	0.04758585	0.095452862	0.085575302	0.082788095	0.084890765	0.164680974	0.168435063	0.174008793	0.067411286	0.105935561	0.057207509	0.069868294	0.06507717	0.062452136
169.087033	169.0870331	C9H14O3	9	14	0	3	0	0	0.3333	1.5556	0.275819866	0.305414809	0.348131719	0.356530917	0.450640729	0.454889652	0	0.269910871	0.220068769	0.385031749	0.410445584	0.419498788	0.473116637	0.368749144	0.564467645	0.530770817	0	0.265870482	0.240275897	0.250690969	0.426731978	0.407132307	0.437871103	0.590908848	0.627373954	0.240534598	0.507915595	0.410880536	0.237429261	0.281297933	0.488071578	0.514186892	0.489968043	0.291743634	0.574229764	0.340098368	0.291630299	0.323059656	0.328287061
171.029912	171.0299115	C7H8O5	7	8	0	5	0	0	0.7143	1.1429	0.319500215	0.265552235	0.348780511	0	0	0.285944049	0	0.80126921	0.431445153	0.379289597	0.391940995	0.576453947	0.70883218	0.19666928	0.480730496	0.423857204	0.442112541	0.488406518	0.414710637	0.291040634	0.326967183	0.361724149	0.579369633	0.842909868	0.931436767	0	0.459127168	0.474238723	0.285222064	0.344158879	0.935859199	0.98348632	0.954588126	0.191342822	0.441745789	0.32277754	0.262412403	0.251406497	0.348506478
171.045167	171.0451667	C11H8O2	11	8	0	2	0	0	0.1818	0.7273	0.193812565	0.163178322	0.212191873	0.125079901	0.141755225	0.176254273	0.278236608	0.568705611	0.31141352	0.228576179	0.215486435	0.393933964	0.478442247	0.10566577	0.248258403	0.264931725	0.297492824	0.327109189	0.30837087	0.15784829	0.247228175	0.233204478	0.401851639	0.527549553	0.570764787	0.126058272	0.247723364	0.241737656	0.165541538	0.212505531	0.527401772	0.519881252	0.535226408	0.108310972	0.271856949	0.177221641	0.169761855	0.181946587	0.225632293
171.081553	171.0815527	C12H12O	12	12	0	1	0	0	0.0833	1.0000	0.098594642	0.105664316	0.153247242	0.091159112	0.119196732	0.161827756	0.110662722	0.223665767	0.12897421	0.169530692	0.163886453	0.220516393	0.262832466	0.092281855	0.25508572	0.204797137	0.128384313	0.126636588	0.146767448	0.110649608	0.17690031	0.164417795	0.219029264	0.289300026	0.296732848	0.074659335	0.231047756	0.212896749	0.099326379	0.125574419	0.243155264	0.246201004	0.259186349	0.084544194	0.19952001	0.14857019	0.120716583	0.121260576	0.198024146
173.009175	173.0091755	C6H6O6	6	6	0	6	0	0	1.0000	1.0000	0.058463448	0.081010275	0.11302002	0.032712858	0.05051483	0.067721877	0.092730983	0.193461562	0.142653432	0.109285638	0.125043686	0.171262844	0.227756836	0	0.054313381	0.065691714	0.12645133	0.148975901	0.159471338	0.056840894	0	0.117546627	0.174072913	0.161549347	0.232545069	0.03185151	0	0	0.064670918	0.062015647	0.141358804	0.190346796	0.201808182	0.042489332	0.069312961	0.062909596	0.060018048	0.062762153	0.073500402
173.024430	173.0244302	C10H6O3	10	6	0	3	0	0	0.3000	0.6000	0.211135201	0.219584255	0.277977459	0.124283238	0.210169257	0.18656835	0.293849215	0.538540664	0.392583175	0.323724868	0.313877649	0.545404207	0.568939698	0.11369429	0.212364181	0.213657462	0.326088344	0.447235117	0.430386259	0.244716013	0.230761003	0.30940012	0.512246188	0.482416068	0.535712997	0.11710167	0.188352766	0.213074362	0.235329091	0.26059511	0.511298747	0.603323997	0.595705343	0.119942107	0.215938457	0.17719861	0.176455492	0.193713883	0.260195826
173.045561	173.0455607	C7H10O5	7	10	0	5	0	0	0.7143	1.4286	0.150557181	0.161230666	0.221267044	0.135248821	0.29156543	0.267235118	0.157539307	0.301839253	0.219776804	0.293183497	0.282162131	0.355922914	0.3789248	0.132742049	0.287857741	0.280612907	0.170707553	0.269040307	0.212785218	0.165355813	0.197812441	0.275670819	0.377475078	0.418328365	0.433691775	0.108988452	0.263829073	0.243562203	0.177962713	0.196996105	0.323426044	0.394957285	0.396402281	0.124037532	0.259865643	0.189491538	0.15559022	0.173529903	0.207539139
173.060816	173.0608164	C11H10O2	11	10	0	2	0	0	0.1818	0.9091	0.39666861	0.397844808	0.440667232	0.266256113	0.522568702	0.468209009	0.441856018	0.696421387	0.562004889	0.676752454	0.679636592	0.775359378	0.806419971	0.264968572	0.541602525	0.509918411	0.485752273	0.648453183	0.511799645	0.4629273	0.524707164	0.612553319	0.735724629	0.840332436	0.811960976	0.286288883	0.518253761	0.498393103	0.464371556	0.460372167	0.788864388	0.875787202	0.895558632	0.32617144	0.501634387	0.432069766	0.409299625	0.413060472	0.47846325
174.056064	174.0560639	C10H9NO2	10	9	1	2	0	0	0.2000	0.9000	0.114035555	0.111080355	0.104222177	0.099608121	0.13735779	0.132979223	0.074305763	0.104805996	0.112130047	0.108084045	0.104552798	0.12851841	0.163195652	0.110850806	0.160364535	0.170352748	0.090200455	0.102983367	0.101673661	0.120227816	0.153948349	0.137122265	0.152964811	0.150436151	0.143576898	0.134787287	0.127791539	0.14242161	0.106055192	0.089118411	0.16081444	0.16324602	0.159568044	0.140930664	0.152559638	0.135370724	0.12117875	0.097065896	0.089643171
175.003692	175.003692	C9H4O4	9	4	0	4	0	0	0.4444	0.4444	0.113036572	0.075338447	0.102097517	0	0.046687193	0.035432772	0.143425026	0.242951107	0.220923373	0.104554741	0.102906647	0.176259831	0.234721023	0.028287062	0.051105237	0.057749384	0.144137895	0.250291556	0.243872005	0.073505876	0.078807485	0.135987639	0.181639627	0.187860983	0.223502533	0.040496993	0.071029813	0.060873806	0.083401251	0.069539455	0.237562918	0.319729588	0.315916226	0.054029104	0.055568106	0.039372754	0.085924734	0.038441929	0.045702174
175.040079	175.040079	C10H8O3	10	8	0	3	0	0	0.3000	0.8000	0.903272804	0.867380233	0.810583818	0.416078784	0.6811085	0.678691647	0.878932795	1.743461134	1.448575828	1.076961011	0.962948102	1.344437863	1.479369109	0.395534192	0.80989433	0.826767134	0.918902011	1.503776069	1.450473555	0.912370632	1.079332103	1.022334815	1.317584783	1.823341336	1.974313237	0.507319887	0.769920753	0.795736949	0.920101654	0.791454432	1.904460302	2.291204491	2.483700967	0.48778149	0.778280673	0.639684468	0.834809002	0.665880773	0.801326089
175.112850	175.1128503	C12H16O	12	16	0	1	0	0	0.0833	1.3333	0.290539698	0.27466748	0.246012495	0.168647987	0.293532885	0.299185162	0.176727374	0.388354864	0.31248225	0.277814579	0.306103782	0.33933701	0.346366389	0.171054579	0.402684519	0.390391876	0.196517029	0.274786057	0.318776238	0.278548686	0.428366816	0.334741943	0.349673437	0.529355423	0.557550413	0.204527735	0.373528008	0.330119585	0.268805115	0.257626325	0.514802823	0.559852213	0.544727997	0.270771196	0.358328272	0.26189942	0.278649796	0.246108989	0.282493905
176.035328	176.0353283	C9H7NO3	9	7	1	3	0	0	0.3333	0.7778	0.150363657	0.122848076	0.085787127	0.115901215	0.142905929	0.136916007	0.096353662	0.150546585	0.141088269	0.129629252	0.141766982	0.163870956	0.180821743	0.131332658	0.177732988	0.164869701	0.109555005	0.131748158	0.147920739	0.130820554	0.191540776	0.134716177	0.185368751	0.206345714	0.22654646	0.17712965	0.196114809	0.172482441	0.135464246	0.108148351	0.251095856	0.252414456	0.269634936	0.147552083	0.170660995	0.149471127	0.087031309	0.097219365	0.11653068
176.071713	176.0717132	C10H11NO2	10	11	1	2	0	0	0.2000	1.1000	0.129978774	0.130659984	0.117233494	0.186726182	0.203787906	0.217949971	0.067718257	0.095326579	0.098301096	0.169878826	0.155230938	0.207080219	0.224182853	0.166115227	0.258549101	0.232829039	0.083922823	0.096219005	0.08242064	0.137760224	0.194566113	0.18451382	0.177713656	0.254929803	0.231159475	0.190320879	0.279541346	0.24644059	0.147658363	0.144389815	0.213426792	0.251270761	0.28903455	0.183273103	0.282071195	0.186699124	0.121111186	0.105313326	0.134351211
177.019343	177.0193432	C9H6O4	9	6	0	4	0	0	0.4444	0.6667	0.875219574	0.873999437	0.82593269	0.278792517	0.377590172	0.441257432	0.841331601	2.248735259	1.514928399	0.788509413	0.695459622	1.407970586	1.571672356	0.27483665	0.675564301	0.610160716	0.944341773	1.520054409	1.564561222	0.615896642	0.90427499	0.785521987	1.422048554	2.191618008	2.327438672	0.356620496	0.55449763	0.567581885	0.643352901	0.720693239	2.254378636	2.501619223	2.486989595	0.360190449	0.57092397	0.407089884	0.651369375	0.580380548	0.716394375
177.055728	177.0557278	C10H10O3	10	10	0	3	0	0	0.3000	1.0000	1.075755623	1.068098828	1.147401168	0.59888908	0.855500269	0.964232542	0.78604534	2.311816344	1.35152043	1.069478771	1.070558171	1.476092873	1.61440003	0.614172838	1.483082603	1.355959392	0.848859086	1.284235112	1.345267599	0.938466367	1.376826378	1.144151512	1.478435332	2.467565749	2.635455729	0.840450196	1.351732201	1.375822205	0.981951943	1.064677808	2.556989228	2.528443366	2.584543252	0.811558927	1.413491271	1.012265387	0.948120648	0.944121124	1.116766089
177.066962	177.066962	C9H10N2O2	9	10	2	2	0	0	0.2222	1.1111	0.05167175	0.060400899	0.0474567	0.047166093	0.104179971	0.115232073	0	0.061631657	0	0.067252648	0.068687939	0.077374068	0.094119507	0.069642855	0.163259006	0.151323318	0	0	0	0.056605677	0.062894918	0.098096809	0.093801466	0.137901374	0.133257961	0.09087765	0.116922264	0.15424294	0.056538891	0.064039884	0.153752149	0.099902923	0.112976114	0.091025733	0.184299653	0.12980497	0.060225489	0.047226952	0.08572353
177.128500	177.1285001	C12H18O	12	18	0	1	0	0	0.0833	1.5000	0.186765502	0.196293065	0.218936677	0.136939796	0.205724235	0.234943966	0.138937686	0.413961243	0.207576819	0.206971688	0.226942063	0.23006743	0.303061867	0.143939941	0.365757134	0.355805163	0.133874541	0.193989552	0.193197854	0.1637724	0.305402691	0.214751681	0.27100241	0.427538251	0.415483621	0.149672413	0.297999111	0.261269362	0.147292737	0.213130068	0.334772544	0.321157584	0.311538439	0.166926199	0.375273042	0.211574971	0.198250845	0.235363951	0.277851537
178.050977	178.0509766	C9H9NO3	9	9	1	3	0	0	0.3333	1.0000	0.150775474	0.133346426	0.144725851	0.202442005	0.180201416	0.221977747	0.078024668	0.189664277	0.138778693	0.141311791	0.18366394	0.212266318	0.207637658	0.202469966	0.309164046	0.262382721	0.107577871	0.147134473	0.130463843	0.14718916	0.216437878	0.208868586	0.209957026	0.316014199	0.347948314	0.222645682	0.280259877	0.28286547	0.152491258	0.196842683	0.33427405	0.340176165	0.383222425	0.15774	0.279244169	0.235442202	0.135529243	0.122497976	0.134785144
178.087364	178.0873638	C10H13NO2	10	13	1	2	0	0	0.2000	1.3000	0.085851044	0.11475935	0.112259774	0.188040758	0.16893886	0.194024503	0.05767799	0.104152238	0.065983648	0.140472379	0.130832758	0.142603912	0.154967829	0.1770242	0.247723383	0.248819902	0.05677219	0.062070935	0.05656873	0.117206037	0.184538947	0.158232732	0.161205145	0.207768979	0.242173881	0.12555192	0.234157289	0.239929895	0.110409353	0.103307269	0.206131341	0.190276848	0.253417258	0.148074338	0.249404477	0.159169507	0.111531869	0.092161022	0.109466416
178.998606	178.9986058	C8H4O5	8	4	0	5	0	0	0.6250	0.5000	0.291373966	0.325322699	0.346713665	0.086702346	0.07824962	0.108975604	0.387688946	1.06778249	0.658859696	0.261884454	0.21303258	0.552336292	0.634872887	0.080537985	0.203033446	0.159917951	0.465703521	0.612066994	0.709769338	0.166819624	0.276521303	0.234331789	0.54565634	0.853642486	0.94545012	0.070685753	0.120210335	0.139186624	0.183249643	0.193486108	0.827191295	0.917364707	0.833767862	0.094686527	0.143561023	0.124182742	0.180304083	0.171584276	0.200807781
179.034992	179.0349916	C9H8O4	9	8	0	4	0	0	0.4444	0.8889	0.924099258	0.913172514	1.021705283	0.386131803	0.599697516	0.644018045	0.907622319	2.394321254	1.321090228	0.855223333	0.806931538	1.431732539	1.699013811	0.386516541	0.989578771	0.912083668	0.996523375	1.317863112	1.309291746	0.74840959	0.982828827	0.796207666	1.384649608	2.154669664	2.267247143	0.536758827	0.912965663	0.975749548	0.714289761	0.921332228	2.197555821	2.219157302	2.303796542	0.455386977	0.917643351	0.726623512	0.703663752	0.754943251	0.947103944
179.046224	179.0462243	C8H8N2O3	8	8	2	3	0	0	0.3750	1.0000	0.046854014	0.052833417	0.08662113	0.068588051	0.085119673	0.085108933	0	0.068019517	0	0.057365871	0.079125439	0.075821314	0.083102395	0.057297679	0.163169732	0.13154948	0.047098341	0	0	0.059738868	0	0.077000802	0.092629268	0.132519609	0.130436824	0.091547818	0.144182661	0.143529147	0.074354781	0.066633337	0.167263122	0.142414175	0.132274783	0.085533782	0.118610816	0.095945078	0.046498087	0.072342515	0.057078132
179.071377	179.0713772	C10H12O3	10	12	0	3	0	0	0.3000	1.2000	1.115237428	1.188678414	1.426449984	0.862008202	1.288249202	1.421058595	0.784279856	2.120540363	1.153857716	1.217854879	1.235776166	1.674576682	1.839005142	0.841231454	2.191880539	2.035235739	0.880184015	1.16007394	1.102188173	1.072459155	1.517755278	1.346981293	1.611049219	2.543676125	2.573934613	1.107644987	2.148977826	2.150668905	1.073803151	1.475244212	2.426859787	2.420855624	2.382728092	1.031375655	2.122423132	1.742280743	1.007884739	1.158190055	1.431104963
179.082611	179.0826107	C9H12N2O2	9	12	2	2	0	0	0.2222	1.3333	0.065114456	0.045805173	0.051027715	0.070329868	0.097360549	0.129139224	0	0	0	0.060678445	0.06133678	0.072977818	0.105368093	0.075718929	0.184310143	0.164487731	0	0.043048415	0.048198619	0.055534588	0.085073846	0	0.075665453	0.128141701	0.106961552	0.06736644	0.137589041	0.153950809	0.054044965	0.06251844	0.100873926	0.100080117	0.143031987	0.077709189	0.157609429	0.115410661	0.054332494	0.055574958	0.069775713
179.107754	179.1077635	C11H16O2	11	16	0	2	0	0	0.1818	1.4545	0.574895311	0.596081524	0.988739563	0.497449292	0.72770512	0.858235152	0.39268375	1.007140034	0.533228084	0.644448399	0.754321735	0.827195265	1.021256715	0.49306727	1.153482964	1.207285557	0.450539379	0.589451015	0.485304029	0.533725398	0.87651768	0.709255494	0.889083135	0	1.246702712	0.518280297	1.116621418	1.037837407	0.494578578	0.719781391	1.144954786	1.003762156	0.986345945	0.585067682	1.241412279	0.894780083	0.589000089	0.681867107	0.865520977
180.030240	180.0302402	C8H7NO4	8	7	1	4	0	0	0.5000	0.8750	0.102133021	0.105658483	0.117219141	0.125442192	0.144988886	0.127657044	0.093828394	0.189532963	0.101270488	0.136212191	0.132284501	0.167821659	0.169300459	0.137267952	0.199063724	0.1800495	0.093923458	0.123723601	0.105818314	0.119384324	0.169228113	0.119361391	0.148336757	0.200084695	0.247055606	0.121200721	0.184383386	0.178216771	0.124066288	0.117965573	0.261712083	0.26904128	0.296130516	0.107433892	0.176042756	0.165982891	0.09817981	0.087143633	0.110505716
181.014255	181.0142552	C8H6O5	8	6	0	5	0	0	0.6250	0.7500	0.518479004	0.517955517	0.50316231	0.180116707	0.235164806	0.259069996	0.604374814	1.597226144	0.977157385	0.480673137	0.45288495	0.925830417	1.026801922	0.185798103	0.442038012	0.40984534	0.660119298	0.952108108	1.005045825	0.363585715	0.511315452	0.457569838	0.903738579	1.367268084	1.450512919	0.215623991	0.32272326	0.396801518	0.333034265	0.446000756	1.39291684	1.39846647	1.383729173	0.189791621	0.403514714	0.292922376	0.375111184	0.391506164	0.44823298
181.050641	181.0506407	C9H10O4	9	10	0	4	0	0	0.4444	1.1111	1.06074068	1.010047737	1.180006289	0.591501873	0.932473161	1.039983348	0.803197285	2.167202931	1.308589285	1.031949512	1.065343896	1.520016917	1.789065092	0.58594365	1.577288515	1.465189257	0.913676348	1.276943352	1.301619326	0.969424189	1.209772984	1.094690592	1.503975825	2.279318182	2.354695421	0.8477984	1.61071064	1.660119186	0.963017673	1.211934134	2.452934403	2.35743047	2.400455878	0.774200227	1.51017875	1.181726437	0.874095888	0.955969073	1.133838041
181.061873	181.061873	C8H10N2O3	8	10	2	3	0	0	0.3750	1.2500	0.06204101	0.067266229	0.079187251	0.057337629	0.076149963	0.097008968	0	0.065638637	0.055453784	0.06784931	0.075068707	0.104478378	0.083062019	0.070125319	0.153277412	0.15857517	0	0.049459357	0	0.054357254	0	0.078412687	0.11151185	0.145870976	0.158364878	0.074802182	0.111536143	0.134111015	0.064407649	0.07583055	0.128691871	0.137201261	0.133989165	0.07063049	0.147469671	0.101794888	0.061253985	0	0.077200236
181.065896	181.0658961	C13H10O	13	10	0	1	0	0	0.0769	0.7692	0.078932468	0.078413201	0.06706507	0.059617418	0.057606705	0.093851629	0.056227876	0.176867175	0.098278163	0.071103811	0.054933767	0.105826665	0.135464272	0.04196013	0.084354026	0.116812297	0.039104661	0.093322949	0.074137305	0.061104296	0.092538188	0.094906568	0.145756163	0.168269179	0.171561035	0.039076898	0.068797828	0.099524437	0.066415982	0.058790895	0.154161705	0.13598106	0.152857847	0	0.106726796	0.065654949	0.059795595	0.067293154	0.073849846
181.123413	181.123413	C11H18O2	11	18	0	2	0	0	0.1818	1.6364	0.250392199	0.305407986	0.316680299	0.195305759	0.316329753	0.373791946	0.162540894	0.341519771	0.242844866	0.263764798	0.269646248	0.376934402	0.409138837	0.208039717	0.51193399	0.526661305	0.159665541	0.201883283	0.207218263	0.213024205	0.361003628	0.315525632	0.358003054	0.535643758	0.492244319	0.192174712	0.416625253	0.394292088	0.202134933	0.321211996	0.363157371	0.358153925	0.354705944	0.241888651	0.529543957	0.290707215	0.230270922	0.255526538	0.328123357
182.045890	182.0458899	C8H9NO4	8	9	1	4	0	0	0.5000	1.1250	0.183164459	0.164184779	0.13350519	0.183746745	0.189801232	0.222446156	0.10609097	0.196687538	0.108422238	0.180964937	0.153435897	0.219582148	0.228054199	0.181806835	0.268547617	0.253835148	0.111547221	0.126981003	0.130794552	0.145598193	0.19421128	0.194383294	0.20222568	0.297482298	0.318099127	0.231112047	0.244874481	0.271408434	0.156642092	0.177112518	0.340800755	0.364693245	0.34336524	0.206508628	0.237718551	0.220612866	0.127211563	0.125628456	0.162997948
182.082275	182.0822747	C9H13NO3	9	13	1	3	0	0	0.3333	1.4444	0.110068352	0.117972718	0.095892044	0.175932091	0.183616187	0.193555411	0	0.088470651	0	0.120663417	0.153099759	0.154986029	0.162824231	0.165150972	0.286496255	0.258871625	0	0	0	0.086960545	0.177820646	0.157493129	0.180939688	0.212791016	0.196030598	0.191406486	0.24541016	0.235370197	0.115381573	0.117436006	0.223949498	0.226756145	0.217789915	0.192489893	0.271270628	0.193875861	0.104102387	0.091349026	0.123810248
182.993519	182.9935194	C7H4O6	7	4	0	6	0	0	0.8571	0.5714	0.074453007	0.066515647	0.076688351	0.030483774	0	0.044843941	0.092970574	0.221889272	0.161527075	0.051950562	0.053282652	0.133824157	0.129585787	0	0	0.048465046	0.117609574	0.156997607	0.161011489	0.066230132	0	0.063793036	0.100500817	0.201550234	0.201884257	0	0	0	0.057489248	0.052311112	0.171067164	0.173531293	0.217033126	0.034610765	0	0	0.048939918	0.043676094	0.062523011
183.012145	183.0121452	C8H8O3S	8	8	0	3	0	1	0.3750	1.0000	0.070388379	0.06344509	0.082230132	0.057398424	0.090776678	0.092933703	0	0.096334191	0.054268558	0.066806725	0.069778888	0.091571059	0.098063748	0.071213869	0.128875473	0.141239516	0	0.063831803	0	0.094235084	0.079436932	0.112953069	0.087514399	0.156685119	0.16022876	0.065028992	0.156141379	0.12053098	0.08940138	0.092553262	0.089580015	0.147988104	0.17440183	0.070881966	0.142678318	0.093908751	0.069399803	0.07110457	0.100693832
183.029905	183.0299051	C8H8O5	8	8	0	5	0	0	0.6250	1.0000	0.581507416	0.530652942	0.646104337	0.28779347	0.36971126	0.442457153	0.638139974	1.540799748	1.03079453	0.610026654	0.582040528	0.97454113	1.040487354	0.272720611	0.692340515	0.61129803	0.726777736	1.075807187	1.075914821	0.696460781	0.693243221	0.630806399	0.909150383	1.42038372	1.625357985	0.410633173	0.677588989	0.728590125	0.695517495	0.693726367	1.811037133	1.786154008	1.783139522	0.341834975	0.623593668	0.559632858	0.520201675	0.463803643	0.577403373
183.045161	183.045161	C12H8O2	12	8	0	2	0	0	0.1667	0.6667	0.173314655	0.168894274	0.154882699	0.087046817	0.118074129	0.127436502	0.186390037	0.395790316	0.309313909	0.167960093	0.169852413	0.283617028	0.322407725	0.087218661	0.193914851	0.182759121	0.207378889	0.311181802	0.294907689	0.153592924	0.197107069	0.193291794	0.276141032	0.364615542	0.44446476	0.101442994	0.14388875	0.180862713	0.181508197	0.170158113	0.462388629	0.427088542	0.418235681	0.090211983	0.163740921	0.107835568	0.147016142	0.121274638	0.169915269
183.066290	183.06629	C9H12O4	9	12	0	4	0	0	0.4444	1.3333	0.741219858	0.710888915	0.852995129	0.589607803	0.820858839	0.908869385	0.511156873	1.298504701	0.827959661	0.800257596	0.823641373	0.980278937	1.119958423	0.573901283	1.43708096	1.345620921	0.588932814	0.813859324	0.82873821	0.775993267	0.978632753	0.867876616	0.970043491	1.643660827	1.68045535	0.720571728	1.371592776	1.329868581	0.76656048	0.888065058	1.621060159	1.54663503	1.558839346	0.746498978	1.395449408	0.922504651	0.785715964	0.724985958	0.894831356
183.081549	183.0815485	C13H12O	13	12	0	1	0	0	0.0769	0.9231	0.0792316	0.092576297	0.080102862	0.069904986	0.073244626	0.1198867	0.064642504	0.194712427	0.115871447	0.082184611	0.106079249	0.178163644	0.131902166	0.057643941	0.17134593	0.161493041	0.080506754	0.106199387	0.096556609	0.068264118	0.07625426	0.109595306	0.142601247	0.226509303	0.242628908	0.079740035	0.125890144	0.080334888	0.075993848	0.096645288	0.176963821	0.208698166	0.240847549	0.087425156	0.139650067	0.088688378	0.095926294	0.082397779	0.112131737
183.102676	183.1026755	C10H16O3	10	16	0	3	0	0	0.3000	1.6000	0.377739037	0.375195805	0.446264337	0.350362723	0.45309124	0.533474381	0.21724592	0.540798606	0.3317556	0.41498305	0.438173564	0.4367622	0.546615966	0.328247935	0.833696315	0.767320507	0.238006394	0.334465656	0.30391638	0.319421075	0.551661453	0.4269515	0.490104907	0.84724512	0.807193752	0.33809144	0.690921028	0.595092399	0.325964147	0.405834795	0.563293279	0.567179382	0.529191581	0.402026806	0.82618359	0.421451479	0.380678332	0.414626292	0.469936892
184.061538	184.0615377	C8H11NO4	8	11	1	4	0	0	0.5000	1.3750	0.153045431	0.153453326	0.12232232	0.168552699	0.177559898	0.188829643	0	0.116254825	0.092324842	0.14054189	0.154073873	0.140030913	0.181887179	0.154102735	0.233466728	0.234927186	0	0.105412924	0	0.152049758	0.218873895	0.180792091	0.157793634	0.264227296	0.244731766	0.17009825	0.215837646	0.18791586	0.100806218	0.133087063	0.190758386	0.226093896	0.284003882	0.202958929	0.220082801	0.162127574	0.146537387	0.096808948	0.121211337
185.009166	185.009166	C7H6O6	7	6	0	6	0	0	0.8571	0.8571	0.132758355	0.111679688	0.138703359	0.047374336	0.0898203	0.08123925	0.239081616	0.381776977	0.282374273	0.192564734	0.179814981	0.248824183	0.274234195	0.054555803	0.090866039	0.073899207	0.237321474	0.323605055	0.264024681	0.152376263	0.163464466	0.141952717	0.220508496	0.328413012	0.381321409	0.069544458	0.081892826	0.095806685	0.129737758	0.120865452	0.372742887	0.426773049	0.463453626	0.05526473	0.08817042	0.06612673	0.112854765	0.100308982	0.117897287
185.024423	185.0244232	C11H6O3	11	6	0	3	0	0	0.2727	0.5455	0.194009245	0.199780971	0.18265535	0.083257463	0.109099104	0.116771685	0.333716793	0.514378735	0.381897634	0.267237847	0.21944631	0.349566268	0.361238162	0.077542534	0.139950894	0.13405918	0.310303007	0.398152983	0.413718981	0.214974195	0.181240656	0.211349597	0.362544505	0.465627908	0.481162462	0.083403255	0.123483422	0.124903594	0.213447639	0.177247075	0.525324687	0.628871038	0.660903183	0.086347622	0.120003842	0.112570519	0.166588215	0.137532146	0.183106113
185.045554	185.0455535	C8H10O5	8	10	0	5	0	0	0.6250	1.2500	0.472795824	0.448240492	0.489338579	0.348258923	0.553963181	0.536532351	0.531281602	0.842862112	0.628276149	0.641307155	0.64796714	0.683371586	0.704693352	0.33797364	0.70254155	0.62785534	0.545214575	0.670387853	0.629248442	0.602944683	0.540423351	0.623719334	0.681620015	1.039461593	1.1821458	0.39995012	0.599767081	0.619647983	0.578969321	0.498615477	1.19368514	1.332923176	1.293495099	0.400384814	0.59242246	0.480701229	0.457419852	0.440622221	0.450605834
185.060808	185.0608082	C12H10O2	12	10	0	2	0	0	0.1667	0.8333	0.376583321	0.354100096	0.358484595	0.233938055	0.337460362	0.332072817	0.486535336	0.706752698	0.503564323	0.500500408	0.481999393	0.521440259	0.622431077	0.233310781	0.442642397	0.40501444	0.484382863	0.589991273	0.513258269	0.41873842	0.47949869	0.489378054	0.542320995	0.825233732	0.850655843	0.25179476	0.331944633	0.375490296	0.392302135	0.335961306	0.840242415	0.913449643	0.962070839	0.264466353	0.37699979	0.298620236	0.366184041	0.316585206	0.366737506
185.081939	185.0819386	C9H14O4	9	14	0	4	0	0	0.4444	1.5556	0.344864192	0.347394237	0.414370496	0.358166142	0.543404549	0.557767008	0.267758232	0.458833348	0.288104879	0.516816102	0.484272374	0.430394705	0.493781085	0.351717457	0.731884862	0.666021042	0.253951085	0.334498991	0.304422408	0.382996946	0.473715664	0.561988603	0.482965936	0.778615541	0.825834009	0.343895794	0.591702245	0.503993667	0.389269744	0.347217313	0.647488336	0.687547098	0.688466193	0.387414865	0.672175863	0.405541352	0.387545022	0.355887015	0.393062542
185.097194	185.0971944	C13H14O	13	14	0	1	0	0	0.0769	1.0769	0.145079441	0.099372728	0.099562723	0.115823695	0.140544873	0.1497312	0.116367864	0.168662359	0.144906769	0.1451917	0.131176939	0.158959832	0.182246975	0.105764159	0.184456658	0.183757115	0.152225722	0.128989393	0.132898698	0.143516472	0.187977289	0.185224502	0.143705741	0.261203408	0.259264812	0.089286232	0.132269888	0.146524254	0.146708005	0.09776832	0.218686123	0.261962537	0.220359933	0.092786709	0.166437706	0.104951279	0.140722144	0.105065414	0.132102474
186.056060	186.0560595	C11H9NO2	11	9	1	2	0	0	0.1818	0.8182	0.103801638	0.090873411	0.063035335	0.084825805	0.152195751	0.116350137	0.093946379	0.06715419	0.106445164	0.117910956	0.119006837	0.152710557	0.123558746	0.102081231	0.13258711	0.129583981	0.077869172	0.085046894	0.090763807	0.132687882	0.117909567	0.13886111	0.146141338	0.142161031	0.126910469	0.118404849	0.138746058	0.121907942	0.131779017	0.080973863	0.126438257	0.177277073	0.160337596	0.126392	0.154697354	0.113255535	0.122735594	0.074336098	0.088381507
187.003687	187.0036874	C10H4O4	10	4	0	4	0	0	0.4000	0.4000	0.131741942	0.095953935	0.122272382	0.051459542	0.044919416	0.050063892	0.186101995	0.242629526	0.201385963	0.117680109	0.143351958	0.243293919	0.224271427	0.043503988	0.05472115	0.061805784	0.179418724	0.272246102	0.20662521	0.072124944	0.10639483	0.140666851	0.255003028	0.263202092	0.234780983	0.048864362	0	0.060910408	0.090179403	0.112491794	0.236698732	0.253018658	0.293868392	0.045271811	0	0.047412236	0.063836711	0.084546101	0.09397341
187.024817	187.0248166	C7H8O6	7	8	0	6	0	0	0.8571	1.1429	0.190530135	0.171392963	0.245805009	0.113893165	0.17621199	0.174021871	0.272058291	0.444190281	0.3748119	0.278046638	0.31683534	0.435447148	0.463058823	0.108660252	0.164347988	0.160463763	0.245662545	0.421010904	0.369503106	0.188518605	0.193171969	0.262783665	0.405524485	0.384962495	0.436226473	0.096700933	0.181667225	0.181814158	0.205438525	0.213333907	0.436938604	0.495215602	0.540844589	0.093155596	0.157511801	0.132302874	0.179064898	0.208027995	0.210680517
187.040073	187.0400729	C11H8O3	11	8	0	3	0	0	0.2727	0.7273	0.716119147	0.640981854	0.755100577	0.3491499	0.570667025	0.525270423	0.946286972	1.35738621	1.134282148	0.958173302	0.973985008	1.397514228	1.456785844	0.385691175	0.590761292	0.592537541	0.900807962	1.203991174	1.177492004	0.669648927	0.735978436	0.923908911	1.364065558	1.315248426	1.399428252	0.39286148	0.644430499	0.597971283	0.658121293	0.738082788	1.331584572	1.673340584	1.707678675	0.365329096	0.549268332	0.459183368	0.639465942	0.700083723	0.726912735
187.061203	187.0612028	C8H12O5	8	12	0	5	0	0	0.6250	1.5000	0.276729647	0.280625512	0.347464873	0.258478603	0.404789113	0.339424307	0.250189201	0.347746319	0.280751231	0.410629894	0.464832671	0.467961334	0.446810613	0.252864628	0.400717154	0.389005704	0.240115596	0.327384539	0.312386876	0.247220608	0.343391052	0.422783452	0.506981864	0.526070357	0.511934688	0.206261765	0.402348284	0.335267238	0.254920869	0.323100174	0.429349151	0.586907086	0.605022796	0.223571426	0.393253181	0.275998907	0.280762205	0.330652876	0.317549483
187.076462	187.0764594	C12H12O2	12	12	0	2	0	0	0.1667	1.0000	0.506010071	0.463390652	0.542379336	0.377221145	0.60224892	0.547156856	0.485494074	0.707242682	0.627018556	0.752902591	0.818404662	0.821933411	0.872222451	0.384051162	0.566108593	0.581395452	0.459684504	0.635330085	0.634824503	0.544352076	0.619173062	0.763967307	0.824461382	0.877096919	0.927236622	0.368719387	0.615573928	0.624651358	0.525643972	0.5455069	0.853416567	1.036340475	1.07341128	0.411429041	0.630828808	0.469109393	0.477937037	0.535267733	0.532248455
187.097587	187.0975873	C9H16O4	9	16	0	4	0	0	0.4444	1.7778	0.075659507	0.074283883	0.098934309	0.093988844	0.142236723	0.133923365	0.063647943	0.058288658	0.05907688	0.114889142	0.12871769	0.116404566	0.142817381	0.094504346	0.158243514	0.154377969	0.045328967	0.084383306	0.048349482	0.085469012	0.145201188	0.137828336	0.129573107	0.146306491	0.123875425	0.086678628	0.183703738	0.11649413	0.087678765	0.089756596	0.118976315	0.165634827	0.15928958	0.093851649	0.172416217	0.110344967	0.099624072	0.107418264	0.107637084
187.112845	187.1128445	C13H16O	13	16	0	1	0	0	0.0769	1.2308	0.166994162	0.171555404	0.192305771	0.135802424	0.228239981	0.167359961	0.166177873	0.250624112	0.183395851	0.261015179	0.299335345	0.249660892	0.249604705	0.13167392	0.20634673	0.202939164	0.152674092	0.16656075	0.185002689	0.189278057	0.277380798	0.292574012	0.277028988	0.268426852	0.305305038	0.123543059	0.21807714	0.207281979	0.175300345	0.181317961	0.28192026	0.299339427	0.336545712	0.152415461	0.224045344	0.133334313	0.17556122	0.18060812	0.201426642
188.035322	188.0353222	C10H7NO3	10	7	1	3	0	0	0.3000	0.7000	0.114978025	0.123473045	0.144529514	0.11499548	0.155051594	0.165356497	0.083262881	0.135284737	0.156086935	0.181388405	0.170727832	0.243928771	0.212602498	0.143063028	0.158157157	0.184960974	0.099740924	0.157081664	0.124267786	0.13853774	0.15704492	0.162417974	0.228627895	0.159080679	0.149526538	0.117518246	0.144445804	0.160466381	0.131297295	0.148561264	0.183247664	0.151483759	0.171812976	0.097423012	0.164293621	0.134498107	0.121372889	0.161002777	0.144879736
188.071709	188.0717091	C11H11NO2	11	11	1	2	0	0	0.1818	1.0000	0.115477215	0.133176322	0.148525657	0.158284404	0.241561665	0.22738387	0.068118715	0.080569994	0.114274216	0.208733324	0.198657928	0.201404982	0.197504529	0.167332729	0.190360153	0.192938521	0.069732037	0.111056226	0.091630374	0.152453647	0.17482342	0.18596681	0.2113283	0.184448789	0.200808061	0.137851402	0.234237932	0.206101949	0.142425	0.15175054	0.165352123	0.155756055	0.184627308	0.14488544	0.219879824	0.172117965	0.145381239	0.139663357	0.142804544
189.019336	189.0193357	C10H6O4	10	6	0	4	0	0	0.4000	0.6000	0.645977831	0.646677209	0.875566978	0.359698998	0.343725825	0.40589903	0.84868631	1.626478451	1.129919303	0.687995242	0.615589563	1.423866017	1.656844165	0.370457781	0.508842121	0.517968556	0.957600412	1.193395123	1.093827814	0.479347166	0.710219565	0.653707918	1.419987441	1.325900629	1.487264521	0.301594826	0.551461902	0.552500023	0.522291695	0.747215957	1.381464659	1.433374162	1.562177288	0.265364704	0.53010881	0.427132221	0.473486825	0.594118891	0.81495539
189.040465	189.0404655	C7H10O6	7	10	0	6	0	0	0.8571	1.4286	0.093305581	0.078684402	0.158405745	0.100805792	0.102494757	0.121731482	0	0.219796951	0.139100657	0.129210955	0.146633829	0.201554898	0.260468736	0.122382507	0.151860657	0.141310877	0	0.180318508	0	0.072914526	0.131652683	0.126206154	0.220018324	0.266978911	0.262109285	0.063410272	0.119448544	0.140712765	0.064128538	0.119442651	0.175592113	0.185385777	0.199258809	0.07816425	0.134758539	0.095823072	0.094347172	0.119888524	0.151740527
189.055731	189.0557232	C11H10O3	11	10	0	3	0	0	0.2727	0.9091	0.930322828	0.968534323	1.387662308	0.820581026	0.887103978	0	0.995165668	1.767684613	1.304142987	1.086168432	1.125566741	1.795614046	2.15863841	0.811564907	1.19905762	1.153924812	1.186824864	1.392222356	1.225230595	0.903490718	1.160405821	1.143312106	1.860741123	1.884612694	1.915015727	0.686860664	1.268768591	1.304719407	0.905137888	1.379348524	1.697563989	1.783299611	1.825480242	0.615437865	1.246476903	1.005285621	0.873485483	0	1.354982985
189.066955	189.0669547	C10H10N2O2	10	10	2	2	0	0	0.2000	1.0000	0.063876694	0.067412053	0.059275313	0.094829902	0.1125606	0.149977461	0.043475598	0.068917465	0.04741208	0.082440336	0.0903626	0.105427263	0.136701264	0.103026705	0.12959742	0.152942132	0.049403851	0.043465343	0.053957237	0.08064045	0.100289629	0.086944003	0.142320222	0.089418666	0.151389329	0.082706345	0.15536374	0.168977791	0.085753833	0.117960147	0.100372737	0.076376007	0.14255207	0.079776294	0.179648703	0.121023373	0.077500912	0.078045813	0.122210503
189.076852	189.0768516	C8H14O5	8	14	0	5	0	0	0.6250	1.7500	0.053461054	0.043768797	0.081006873	0.072872401	0.097521622	0.079408471	0.044057966	0.074560715	0.061426778	0.070248233	0.064050132	0.198826572	0.133117823	0.072574042	0.098207022	0.113351109	0.067206477	0.090387331	0.054126013	0.056176825	0	0.073406002	0.199270404	0.255970692	0.127605825	0.033141445	0.073764122	0.082815884	0.045654088	0.070146067	0.188209456	0.185332414	0.134386288	0.046102378	0.110295805	0.065167258	0.058151254	0.075319145	0.09283633
189.092103	189.0921082	C12H14O2	12	14	0	2	0	0	0.1667	1.1667	0.621294204	0.654126804	0.930104549	0.618259431	0.734346843	0.862237099	0.512956885	0.928667821	0.693397486	0.786175878	0.793961155	1.050233513	1.188446975	0.640526734	0.945853505	0.927486696	0.592390091	0.735158091	0.614046705	0.617122039	0.89145055	0.832975313	1.151600746	0	1.080345561	0.505670471	1.023406356	0.96639946	0.613683524	0.918465717	0.961890423	1.045183874	1.057784368	0.539074717	1.0655302	0.77689005	0.633795266	0.768382858	0.960937936
190.014588	190.0145876	C9H5NO4	9	5	1	4	0	0	0.4444	0.5556	0.073851527	0.070306803	0.110222819	0.05377302	0.077899555	0.09475522	0.072653711	0.137608269	0.088258553	0.064105138	0.055155719	0.120465111	0.145841726	0.057008604	0.119994709	0.141985913	0.058683171	0.099942451	0.077373098	0.09716078	0.092369053	0.061851	0.132894855	0.111974715	0.102510539	0.076196653	0.117463918	0.136823769	0.056213451	0.087890789	0.13796937	0.17284271	0.110086742	0.049570893	0.102007038	0.103289487	0.053965417	0.083248751	0.10572799
190.050971	190.0509708	C10H9NO3	10	9	1	3	0	0	0.3000	0.9000	0.222650385	0.20053844	0.269074355	0.209460902	0.289078478	0.357553431	0.140785055	0.299671387	0.168706396	0.225327409	0.225483112	0.375372063	0.416304932	0.216758823	0.417096185	0.386010794	0.155473499	0.173218281	0.21948046	0.202103561	0.23320929	0.229367661	0.3684372	0.340347121	0.348169748	0.268513111	0.492259012	0.450809142	0.226996199	0.317001962	0.373200348	0.356994096	0.354330225	0.252998605	0.388419741	0.376616132	0.216066302	0.230800198	0.311412089
190.087356	190.0873559	C11H13NO2	11	13	1	2	0	0	0.1818	1.1818	0.15886985	0.163372661	0.203249554	0.1773444	0.247313331	0.289910333	0.066832512	0.134309585	0.084063969	0.153561385	0.182631611	0.234943423	0.258750163	0.175727261	0.326955836	0.31369494	0.052860505	0.079199535	0.07624257	0.125432678	0.154473761	0.201198594	0.222934727	0.236783376	0.197543264	0.214426737	0.336214634	0.309135344	0.143139504	0.212011544	0.209963108	0.210130361	0.223525526	0.20786492	0.335526979	0.280122142	0.139422986	0.177237985	0.194517924
190.998599	190.9985995	C9H4O5	9	4	0	5	0	0	0.5556	0.4444	0.462578734	0.450636619	0.285756801	0.180679852	0.181211283	0.178243439	0.597498769	0.898084554	0.795891144	0.387571695	0.338834396	0.552575203	0.578238456	0.180522724	0.25642413	0.244460912	0.609483111	0.750568713	0.864775364	0.287857649	0.31699227	0.347034756	0.511310078	0.791337126	0.839140338	0.205598148	0.188148316	0.214323856	0.333754029	0.273798915	0.847184537	0.947316792	0.981016025	0.18704018	0.211623087	0.20859202	0.314042939	0.208586963	0.274692445
191.034975	191.034986	C10H8O4	10	8	0	4	0	0	0.4000	0.8000	1.625579173	1.585159166	1.118324692	0.700239291	0.732205721	0.747938708	1.750351604	2.551482977	2.241641575	1.224373572	1.156263129	1.602017328	1.869933932	0.690621056	1.123722539	1.039923699	1.727422618	1.910745675	2.322995675	1.11919338	1.475326866	1.299141683	1.653563485	2.574636527	2.634227468	0.862071753	1.020705149	0.980507552	1.252907997	1.035437243	2.605290925	2.745458865	2.754998294	0.875320296	0.97707961	0.779511418	1.251103218	0.928543265	1.059982757
191.046219	191.0462189	C9H8N2O3	9	8	2	3	0	0	0.3333	0.8889	0.077625929	0.082880165	0.080100276	0.082202708	0.083537221	0.095113543	0.066592544	0.075069191	0.070322562	0.08129225	0.077970737	0.088579239	0.086962241	0.084501769	0.142286534	0.142661059	0.067167804	0.07569667	0.063494447	0.092106569	0.082386237	0.089550918	0.093743354	0.127432919	0.142196648	0.121442781	0.108698794	0.139774627	0.097757984	0.076045115	0.143533148	0.185214586	0.155005253	0.106724707	0.136662285	0.099375946	0.102105788	0.062337238	0.061525793
191.071374	191.0713715	C11H12O3	11	12	0	3	0	0	0.2727	1.0909	1.596140032	1.576034408	1.179129845	1.048792391	1.153216723	1.153060395	1.345007863	2.097200516	1.623722058	1.349747155	1.377308952	1.459190931	1.580137781	1.019721419	1.777928941	1.584085429	1.3034706	1.382975609	1.67423535	1.33400072	1.686138078	1.50732512	1.470450409	2.410337057	2.404587661	1.388503488	1.594105547	1.707162069	1.330102027	1.262587764	2.382299706	2.476859373	2.503690444	1.336924634	1.637824084	1.392987116	1.417503636	1.124025863	1.259321972
191.082604	191.0826043	C10H12N2O2	10	12	2	2	0	0	0.2000	1.2000	0.083879153	0.06422701	0.073967802	0.10141523	0.123343107	0.129704916	0	0.064162877	0.055930258	0.093956903	0.085820911	0.096517918	0.057727611	0.115701409	0.198971741	0.181460239	0.04698359	0.055373747	0.060817897	0.067105484	0.107409639	0.107772771	0.113893623	0.12741819	0.14502712	0.13271922	0.157418657	0.141062546	0.074931518	0.063039493	0.168362591	0.129811465	0.14580053	0.140115804	0.152660503	0.116682572	0.097563908	0.071409021	0.052608963
191.107762	191.1077591	C12H16O2	12	16	0	2	0	0	0.1667	1.3333	1.069035235	1.16519988	0.860430668	0.763001208	0.816355305	0.824168163	0.859499588	1.299479639	1.010235992	0.896174253	0.901708275	0.8881103	0.982817242	0.725020676	1.270063039	1.195369366	0.848277789	0.79511347	0.942755919	0.831871746	1.293559933	1.031114866	0.933446152	1.562670883	1.525034051	0.910078618	1.136687242	1.081336836	0.832509699	0.80055104	1.365662576	1.363059707	1.330932815	0.955649418	1.286664213	0.914851365	0.946764056	0.733097682	0.874460491
191.144144	191.1441437	C13H20O	13	20	0	1	0	0	0.0769	1.5385	0.162510439	0.178282313	0.124248082	0.117633233	0.114281467	0.124575699	0.127100251	0.203425238	0.160392615	0.113284091	0.137316875	0.141843727	0.156574828	0.099301559	0.164931778	0.178349494	0.153220412	0.134426099	0.159420984	0.130970286	0.207161516	0.131580306	0.151518529	0.19451245	0.254927922	0.128127296	0.164121546	0.13378034	0.123700221	0.115124626	0.161769249	0.199426095	0.200107684	0.136486299	0.177079001	0.106639184	0.120415878	0.126789721	0.125206134
192.066615	192.0666202	C10H11NO3	10	11	1	3	0	0	0.3000	1.1000	0.212695456	0.228363296	0.208043022	0.236721238	0.37535285	0.329233139	0.165117298	0.231731642	0.208616003	0.354224007	0.348078623	0.282503751	0.324493069	0.276953221	0.498071235	0.440481148	0.145624204	0.219898184	0.193207333	0.326457332	0.274468843	0.346225126	0.292463443	0	0.483145625	0.284334213	0.444735657	0.458068738	0.316474731	0.268381376	0.477794531	0.520363531	0.520058806	0.282688227	0.484862926	0.358575284	0.255386961	0.232006843	0.243811337
192.103005	192.1030057	C11H15NO2	11	15	1	2	0	0	0.1818	1.3636	0.091608978	0.081926333	0.088864835	0.108029836	0.172304027	0.170194898	0.040562343	0.091765321	0	0.148792355	0.149484949	0.153670264	0.13307462	0.132550817	0.25128017	0.240359817	0.047775397	0.053782212	0	0.124170144	0.110826834	0.159418967	0.146004126	0.205010478	0.19187054	0.10601745	0.19721013	0.179406296	0.11631533	0.102807689	0.151272685	0.161657934	0	0.144841681	0.242199084	0.150426413	0.115679205	0.109895205	0.117143981
193.014250	193.0142502	C9H6O5	9	6	0	5	0	0	0.5556	0.6667	0.710700393	0.749030696	0.690281916	0.260909003	0.38542311	0.318520999	0.982739421	1.329018711	1.501627949	0.983977766	0.885429503	1.38611706	1.356298197	0.280848928	0.327577236	0.310384693	0.947763643	1.707012823	1.572179307	0.639317796	0.698298573	0.84482138	1.301895228	1.222631422	1.235843644	0.25968371	0.38329241	0.313539897	0.653150652	0.588689037	1.201419287	1.35197326	1.438777678	0.256189382	0.366251314	0.291075565	0.569419693	0.567547048	0.55533825
193.050649	193.0506375	C10H10O4	10	10	0	4	0	0	0.4000	1.0000	1.449108061	1.457279446	1.409110228	1.039895756	1.498955939	0	1.382319225	1.817581987	2.124419401	2.141751374	2.081629022	2.183053478	2.069768664	1.002600921	1.222496726	1.16702131	1.360407257	2.356708025	2.187362858	1.758367576	1.646191513	2.068095777	2.043590833	2.096583868	2.193369951	1.065185762	1.478678239	1.381035723	1.691532122	1.462641948	2.051192811	2.36273873	2.575438352	0.961236024	1.239300302	1.148939298	1.422777922	0	1.265886765
193.061869	193.0618689	C9H10N2O3	9	10	2	3	0	0	0.3333	1.1111	0.106045138	0.091852469	0.104378539	0.144889516	0.197231385	0.149082689	0	0.075460268	0.074283084	0.140306128	0.150541647	0.144458394	0.118221542	0.145770405	0.169509858	0.158493734	0.037871681	0.096441502	0.074202661	0.146516573	0.128085154	0.155967978	0.158572983	0.155683826	0.116696471	0.121913205	0.20915546	0.200794842	0.160389682	0.096906889	0.133368015	0.115147654	0.14916812	0.124557569	0.145747275	0.154864023	0.116353022	0.098342653	0.101243664
193.087038	193.087025	C11H14O3	11	14	0	3	0	0	0.2727	1.2727	1.567811615	1.697741071	1.527368296	1.450125115	2.05081851	0	1.143353387	1.43358753	1.77904122	2.294508684	2.289232298	1.941165528	1.911534239	1.414596368	1.671793289	1.669691471	1.117872431	1.911136883	1.71718613	2.008512741	2.187649304	2.409316069	1.951904362	2.335668194	2.207399641	1.428748767	2.083127192	1.76995214	1.850272176	1.503798304	1.884605048	2.110766826	2.371297001	1.471789033	2.04254124	1.559266557	1.727865039	0	1.408378774
193.123420	193.1234083	C12H18O2	12	18	0	2	0	0	0.1667	1.5000	0.658883349	0.671933058	0.618253327	0.564067412	0.813595258	0	0.517465785	0.62102802	0.742419477	0.979063961	0.9887912	0.684388809	0.698312485	0.55745384	0.639603148	0.656591176	0.468018141	0.772662203	0.741192333	0.756307032	0.92974741	1.040295719	0.727338169	0.829139284	0.869684091	0.504698297	0.72577525	0.557382369	0.736786452	0.56906173	0.681026577	0.742206225	0.801641049	0.584504012	0.776838899	0.470117884	0.715074149	0.623510721	0.553717606
194.045874	194.0458824	C9H9NO4	9	9	1	4	0	0	0.4444	1.0000	0.141469713	0.157673411	0.243637646	0.220224758	0.255528743	0.296341535	0.132829997	0.219851863	0.163786622	0.216774047	0.239644763	0.379658993	0.420726356	0.242137199	0.314386603	0.317765392	0.103276579	0.192150495	0.19392637	0.188042806	0	0	0.350517809	0	0	0.222250868	0	0.367760553	0.206618635	0.303692837	0.363374596	0.361663354	0.405964212	0.185330977	0.33625182	0.28410794	0.15242448	0.209900553	0.257362925
194.082279	194.0822712	C10H13NO3	10	13	1	3	0	0	0.3000	1.3000	0.155247436	0.189268416	0.285057121	0.303475449	0.347965724	0	0.088127011	0.143319463	0.118083915	0.236572363	0.23924757	0.349711296	0.370630585	0.306128492	0.419081046	0.390188663	0	0.11692818	0.119305304	0.185716474	0.246005656	0.253471755	0.378191294	0.331490575	0.327709985	0.215806519	0.424139457	0.449437388	0.188553551	0.305124548	0.320459878	0.340647896	0.364045633	0.238850188	0.484522624	0.323497686	0.196007651	0.255612562	0.295702584
194.993512	194.9935119	C8H4O6	8	4	0	6	0	0	0.7500	0.5000	0.154109995	0.15585505	0.177287534	0.034068647	0	0.036864769	0.23252637	0.42564634	0.323985022	0.108220084	0.099392155	0.319967516	0.371764738	0.030082027	0.059226649	0	0.215368337	0.372604355	0.40362835	0.078523015	0.092818756	0.127948102	0.28533491	0.264765951	0.253543419	0.037351169	0.060232937	0	0.097716451	0.117247172	0.26641976	0.298901282	0.28559523	0.041296015	0.051926334	0.046895205	0.06863624	0.078122529	0.089462646
195.029913	195.0299012	C9H8O5	9	8	0	5	0	0	0.5556	0.8889	1.074633802	1.033661183	1.335016549	0.401304643	0.498226264	0	1.151948096	2.038173751	1.680090108	0.907408097	0.845516886	1.686845441	2.098210713	0.409583349	0.761819885	0.754980391	1.152677239	1.717900556	1.778021542	0.796667317	0.975918657	0.903615047	1.694349964	1.658490816	1.689765467	0.548880057	0.891372741	0.881519553	0.852846635	1.203309643	1.739646863	1.724850188	1.828215559	0.465603839	0.686963252	0.717885561	0.762864416	0	1.062059451
195.041129	195.0411291	C8H8N2O4	8	8	2	4	0	0	0.5000	1.0000	0.090036138	0.085848978	0.101818456	0.057322033	0.082837055	0.100742422	0.050882159	0.074716728	0.075633312	0.071318841	0.081864783	0.111209073	0.12945822	0.068735115	0.153380209	0.130304727	0.054447579	0.079117778	0.093332982	0.045762373	0.068378502	0.097472635	0.11374414	0.095395781	0.096408006	0.10123107	0.147606106	0.131500254	0.06438034	0.093933784	0.109956973	0.095477581	0.115607016	0.088104716	0.134001404	0.13267945	0.082869538	0.051618982	0.095002444
195.045155	195.0451549	C13H8O2	13	8	0	2	0	0	0.1538	0.6154	0.178042163	0.135679768	0.165201792	0.076447014	0.117194723	0.116316577	0.199078689	0.316090225	0.263510954	0.172582579	0.146426151	0.309834942	0.399209627	0.087912904	0.166470685	0.151508548	0	0.262529646	0.299567102	0.124127532	0.169741328	0.136415938	0.290780058	0.239909524	0.246090147	0.10369101	0.110234966	0.134494344	0.12012545	0.200839321	0.294647226	0.249107376	0.241732976	0.094534715	0.134378432	0.10963413	0.122171648	0.136726936	0.206369777
195.066283	195.0662854	C10H12O4	10	12	0	4	0	0	0.4000	1.2000	1.611579015	1.558224668	2.031641012	1.117437423	1.455707787	1.734444196	1.182335638	2.093088822	1.759455471	1.539022842	1.597498283	2.318004234	2.655280956	1.052360246	2.051657922	1.993704225	1.188032234	1.679302373	1.751170313	1.444273328	1.744631377	1.605556374	2.357762652	0	2.234919115	1.441979172	2.457280021	2.297396507	1.493193065	2.125588192	2.304265056	2.117019658	2.303767908	1.359969186	2.155527355	1.906241592	1.437461316	1.571381278	1.979593297
195.077517	195.0775175	C9H12N2O3	9	12	2	3	0	0	0.3333	1.3333	0.073733957	0.093136133	0.124307652	0.089545777	0.113227056	0.152261114	0.039873804	0.054973061	0.064246465	0.111520825	0.095258567	0.127195503	0.122681456	0.097850794	0.167370031	0.179666249	0.0507501	0	0	0.076022908	0.10586978	0.096709291	0.156460388	0.09990338	0.102232833	0.107673127	0.168651399	0.153716541	0.067142079	0.121999064	0.100269683	0.089293343	0.127838281	0.108189322	0.186945089	0.1298381	0.072403082	0.074601592	0.107598796
195.081542	195.0815415	C14H12O	14	12	0	1	0	0	0.0714	0.8571	0.094670744	0.090876984	0.105040308	0.048537719	0.067243183	0.092769966	0.067802032	0.110424198	0.115133292	0.09519614	0.081339322	0.141318525	0.147407596	0.046807358	0.106540757	0.100419161	0	0.083537932	0.094788272	0.071143216	0.092980457	0.115831152	0.154156671	0.143784149	0.125464688	0.066436203	0.093266022	0.098277381	0.049594064	0.099169146	0.089780329	0.130089556	0.097079633	0.065426832	0.10061908	0.083784776	0.07549824	0.077911197	0.100163052
195.102670	195.1026714	C11H16O3	11	16	0	3	0	0	0.2727	1.4545	1.134417902	1.206723023	1.58542825	0.904004645	1.216830205	1.485862254	0.735789485	1.210583897	1.009893713	1.165382849	1.261236702	1.569107888	1.794933427	0.87642619	1.641650329	1.638199464	0.717064978	1.015433347	0.990699608	0.950911543	1.401495019	1.257864965	1.627448417	0	1.481016021	1.032386421	1.81360323	1.460118181	0.927390689	1.393107542	1.229913838	1.252491689	1.236820213	1.143877172	1.817057493	1.280952619	1.088480943	1.225937518	1.52789072
195.139057	195.139057	C12H20O2	12	20	0	2	0	0	0.1667	1.6667	0.207275455	0.293343579	0.329677192	0.149512454	0.212360532	0.241058597	0.132190983	0.219701148	0.209949102	0.203302827	0.208506716	0.240348437	0.303812093	0.140194326	0.243455853	0.273321641	0.124296795	0.216292751	0.189442674	0.138166828	0.398709834	0.33203608	0.306285009	0.380645301	0.335418606	0.140465395	0.269207494	0.199012745	0.15187402	0.23742277	0.190314266	0.178782096	0.156532932	0.185674478	0.300070679	0.154173489	0.184000997	0.228624787	0.264302606
196.025149	196.0251486	C8H7NO5	8	7	1	5	0	0	0.6250	0.8750	0.125134259	0.115854529	0.061932687	0.092647693	0.093055593	0.104509196	0.099695637	0.171486259	0.147404612	0.103688144	0.124010736	0.142493026	0.147162516	0.117820714	0.122291269	0.119691682	0	0.147443397	0.152703972	0.131372992	0.170549942	0.109533335	0.145566734	0.212340504	0.206150157	0.128662448	0.139157163	0.106899237	0.142733924	0.104575626	0.195808241	0.227168476	0.158215426	0.11009465	0.125849644	0.103421176	0.132712089	0.09011159	0.075926296
196.061534	196.0615342	C9H11NO4	9	11	1	4	0	0	0.4444	1.2222	0.290472087	0.300374685	0.222430117	0.282776757	0.347233845	0.370672576	0.182673281	0.279322879	0.274314918	0.341402397	0.327242098	0.350210788	0.367220366	0.324200417	0.529647849	0.463896056	0.175211922	0.257465996	0.268321566	0.360079466	0.396603858	0.369208798	0.318302141	0.487495107	0.47721902	0.366008545	0.472724649	0.452734712	0.373071838	0.302816882	0.569462108	0.526616051	0.54385432	0.376252674	0.459890295	0.348307709	0.317919652	0.197540196	0.252641424
196.097920	196.0979201	C10H15NO3	10	15	1	3	0	0	0.3000	1.5000	0.097689486	0.099825612	0.081608479	0.136891057	0.141252079	0.16021014	0	0.061341868	0.074375957	0.105554698	0.109786	0.086382433	0.094549118	0.115418756	0.209233922	0.198715386	0	0.053211685	0.050319359	0.115133535	0.096308772	0.112539373	0.127707544	0.15489788	0.175970946	0.143500638	0.207266078	0.172684369	0.067698407	0.077942078	0.115806735	0.126319349	0.121024177	0.153020867	0.241363109	0.115450289	0.115157297	0.088079394	0.075108203
197.009163	197.0091634	C8H6O6	8	6	0	6	0	0	0.7500	0.7500	0.404049867	0.353635869	0.491420276	0.166289139	0.252037863	0.239113211	0.623690155	1.087765503	0.849093041	0.595525218	0.5535311	0.892216111	0.91512124	0.164662477	0.263812252	0.239596298	0.711301375	0.994025908	0.89137114	0.343408747	0.360714832	0.519779339	0.862210806	0.990912586	1.056156301	0.151012423	0.226119834	0.241300323	0.35161385	0.391700862	1.044525822	1.222648134	1.145894212	0.137188901	0.218796159	0.19612259	0.316355196	0.34948968	0.37717166
197.045549	197.0455493	C9H10O5	9	10	0	5	0	0	0.5556	1.1111	0.894376245	0.832542415	1.058150492	0.656494549	1.110737881	0.933968542	0.952820637	1.662044519	1.299682701	1.299725971	1.33377866	1.621705223	1.576211732	0.648797143	1.156803802	1.024493982	1.042586742	1.440259249	1.297706143	1.033202651	0.965425225	1.223557178	1.508840192	1.910699801	1.949932315	0.686692626	1.201531952	1.114477319	1.044938201	1.103603292	2.235754238	2.366647479	2.438900428	0.618742743	1.027784237	0.901587678	0.86462627	0.903459437	0.93619
197.056784	197.0567838	C8H10N2O4	8	10	2	4	0	0	0.5000	1.2500	0.067411795	0.039747787	0.071537961	0.07436141	0.116047869	0.121399063	0.055893014	0.052403065	0	0.087599431	0.123317671	0.114518222	0.08772868	0.085397369	0.104872026	0.107269004	0.05193186	0.066185997	0.047529438	0.04865969	0.068514546	0.12119352	0.094697744	0.13377837	0.097880887	0.086349517	0.113245772	0.110621085	0.044133137	0.07674845	0.141251269	0.119640481	0.138807135	0.055737681	0.104393453	0.088705725	0.053104399	0.056633832	0.065496383
197.060804	197.0608041	C13H10O2	13	10	0	2	0	0	0.1538	0.7692	0.288063812	0.275943202	0.260576568	0.201150602	0.333493923	0.28444949	0.305435683	0.533983783	0.44264397	0.457533221	0.420387841	0.534418829	0.562053905	0.200730094	0.321376278	0.317613281	0.352977333	0.456557299	0.456872919	0.308070944	0.382729028	0.4148715	0.545265692	0.578675304	0.62875187	0.177986316	0.268055046	0.282405433	0.308050864	0.283264783	0.648806647	0.670029619	0.628580701	0.177303138	0.312971837	0.238225766	0.265602497	0.266445348	0.314995049
197.081937	197.0819353	C10H14O4	10	14	0	4	0	0	0.4000	1.4000	1.023332112	1.021164834	1.227739558	1.01856683	1.754014495	1.518999399	0.740983703	1.362806813	1.039272718	1.570557717	1.669893689	1.493785874	1.488085647	1.054248725	1.774307495	1.689283902	0.770769091	1.08009946	0.994063077	1.169329515	1.323638002	1.653595018	1.511613431	2.050005694	2.080130917	0.973884245	1.77892384	1.496581274	1.131547188	1.168607256	1.924519036	2.035801259	2.003295361	1.037956715	1.820047186	1.240140116	1.113636406	1.195800954	1.192210201
197.097189	197.0971893	C14H14O	14	14	0	1	0	0	0.0714	1.0000	0.09697705	0.072319504	0.09765594	0.070241796	0.119461833	0.089591909	0.088231988	0.116873153	0.085384175	0.121912624	0.116492499	0.135078753	0.10659104	0.062787634	0.106147591	0.108403026	0	0.098877381	0.121745309	0.097804178	0.079520507	0.11178565	0.125873772	0.155126273	0.168210043	0.058987613	0.12170724	0.115442562	0.072415732	0.076510742	0.130729573	0.146220674	0.180591544	0.080995139	0.100650366	0.06272312	0.082985733	0.076669151	0.091751356
197.118320	197.1183203	C11H18O3	11	18	0	3	0	0	0.2727	1.6364	0.30389509	0.308452951	0.347508904	0.300884229	0.489573459	0.438306579	0.212328029	0.391106001	0.28521047	0.461469036	0.508816032	0.421786291	0.425939512	0.303032995	0.504842825	0.494981063	0.238079121	0.326564357	0.254157658	0.309382681	0.431330194	0.507055836	0.450546142	0.619456436	0.639736692	0.216181231	0.408697835	0.367773362	0.284373453	0.300381253	0.444099334	0.440210136	0.507202896	0.287579476	0.535350857	0.288426522	0.344639763	0.350539536	0.346472963
198.040798	198.0407975	C8H9NO5	8	9	1	5	0	0	0.6250	1.1250	0.11273167	0.116271576	0.155443429	0.114704518	0.221221375	0.196545175	0.103255762	0.116815644	0.142408903	0.167178078	0.200100291	0.266767795	0.209695226	0.140387214	0.187039361	0.23402026	0.112167407	0.166446328	0.127369708	0.124437067	0.115590071	0.196435607	0.209732703	0.166380253	0.212082671	0.164201901	0.208265324	0.217905901	0.125375455	0.196208755	0.188746388	0.202766067	0.187011237	0.12816269	0.181046453	0.197695799	0.12013553	0.14585083	0.150910625
198.056053	198.0560525	C12H9NO2	12	9	1	2	0	0	0.1667	0.7500	0.095909692	0.074000693	0.095922672	0.06632184	0.106953931	0.133896706	0.057946858	0.078797808	0.077212035	0.10497136	0.110547854	0.129886666	0.142168894	0.08338986	0.116952139	0.124559588	0.072362808	0.071900423	0.078112759	0.095450431	0.111559992	0.094295061	0.160556689	0.144760613	0.157317777	0.097827431	0.127171831	0.128428723	0.091477839	0.111011273	0.132627804	0.1267517	0.132861429	0.072461218	0.123741516	0.112415341	0.081667508	0.100693905	0.104966406
198.077184	198.0771838	C9H13NO4	9	13	1	4	0	0	0.4444	1.4444	0.127348326	0.145943593	0.190479956	0.240828282	0.344841443	0.358346382	0.073233573	0.107899508	0.10046991	0.203441265	0.27410817	0.293206738	0.265743288	0.212186436	0.323551833	0.333767037	0.069317097	0.089608627	0.081259015	0.155671623	0.153017873	0.24437146	0.285011542	0.208126029	0.214067716	0.234461514	0.316935299	0.296982606	0.155753255	0.211450111	0.207819151	0.246853191	0.198654845	0.21313121	0.321321532	0.257214903	0.176473329	0.213427169	0.18461173
199.007054	199.0070539	C8H8O4S	8	8	0	4	0	1	0.5000	1.0000	0.485091257	2.076045574	1.854256188	0.448701741	0.444918814	0.512411966	0.507263676	0.818782124	0.689803698	0.499433247	0.568869508	0.603232194	0.771496133	0.467312211	1.239309953	0.980990517	0.350195673	0.237880875	0.314262463	0.445656693	2.878654763	2.714277058	0.621196316	3.432333002	3.26903388	0.424614336	0.556123134	0.746290774	0.46861284	0.866196988	0.730774401	0.703748892	0.56009163	0.401717671	0.568408694	0.555018955	0.463861203	0.322902595	0.378066472
199.024813	199.0248128	C8H8O6	8	8	0	6	0	0	0.7500	1.0000	0.430577381	0.406622644	0.354980527	0.187527651	0.194473649	0.211824861	0.482670581	0.847308366	0.65241087	0.378723008	0.360606344	0.487365052	0.632437738	0.182207362	0.327831945	0.328179842	0.470858069	0.581831412	0.686014433	0.323689667	0.346231954	0.354942581	0.4891262	0.696966281	0.739257317	0.249623708	0.282297157	0.33921592	0.333884179	0.320917987	0.775707283	0.73764359	0.85667784	0.201499234	0.27265519	0.267834732	0.315706963	0.27791986	0.337540003
199.040068	199.040068	C12H8O3	12	8	0	3	0	0	0.2500	0.6667	0.660429169	0.617759455	0.44312751	0.281981479	0.269505372	0.297023421	0.751535154	1.222314728	0.981078037	0.511777439	0.479830383	0.804800798	0.97493586	0.278538297	0.480462079	0.471748247	0.701204595	0.855451819	0.987568504	0.452641338	0.550770599	0.465432573	0.767637636	0.985195501	1.022510656	0.332758142	0.396741674	0.506109114	0.46169709	0.479891378	0.976326693	1.093822218	1.070000811	0.323467729	0.44963452	0.369974085	0.483268681	0.418312147	0.536723406
199.043441	199.0434408	C9H12O3S	9	12	0	3	0	1	0.3333	1.3333	0.152676055	0.153294932	0.160545873	0.124638723	0.118860048	0.115890915	0	0	0.22584643	0.132484162	0.140935266	0.128112252	0.156463631	0.112200151	0.225988414	0.197201449	0	0.064563067	0	0.15087965	0.145300821	0.119956501	0.088824824	0.168790886	0.145370808	0.139778752	0.180023445	0.181474723	0.130196883	0.092268915	0.165155717	0.124821093	0.127709715	0.139553279	0.181339547	0.16123884	0.139799655	0.10676106	0.146407916
199.061199	199.0611991	C9H12O5	9	12	0	5	0	0	0.5556	1.3333	0.988624115	0.99707614	0.879890458	0.820895758	0.858890898	0.903137928	0.662694404	1.151314254	0.843832962	0.820202131	0.904080214	0.931454509	1.183780912	0.818412331	1.486189258	1.496035878	0.626743499	0.725507922	0.84926175	0.744066285	0.982536387	0.914315358	1.029178119	1.530235761	1.483601872	0.907991423	1.305443598	1.25429198	0.733168908	0.875748852	1.299463485	1.35250911	1.348668265	0.979483408	1.324572049	1.014155594	0.813648504	0.813941163	0.972136433
199.076454	199.076454	C13H12O2	13	12	0	2	0	0	0.1538	0.9231	0.529044139	0.489252442	0.399108737	0.334612954	0.321434907	0.370910351	0.431539304	0.706019943	0.534507801	0.43356207	0.42309026	0.58555474	0.708015813	0.31461793	0.573006562	0.58779519	0.414283519	0.500355945	0.577131988	0.356269571	0.524922705	0.452606963	0.571641249	0.753103968	0.778629172	0.41535672	0.505346247	0.539662354	0.359759216	0.442410502	0.708006277	0.682200603	0.726507258	0.427309506	0.582403018	0.483468197	0.436797062	0.377788651	0.449187852
199.097586	199.0975858	C10H16O4	10	16	0	4	0	0	0.4000	1.6000	0.696414915	0.742706973	0.656856908	0.63371304	0.636944536	0.69152778	0.337067083	0.573897733	0.390770771	0.548941116	0.578035041	0.581223313	0.727063209	0.593646877	1.09753084	1.072072582	0.346477654	0.362331908	0.431615703	0.459233591	0.758200811	0.661387987	0.683144015	0.987976995	0.945617241	0.642973909	0.994336485	0.890007193	0.418392638	0.58714155	0.724892736	0.670245152	0.696241542	0.761009984	1.15359803	0.687757523	0.567689315	0.599580972	0.668826712
200.035317	200.0353167	C11H7NO3	11	7	1	3	0	0	0.2727	0.6364	0.086508495	0.075592278	0.079463251	0.067608318	0.07383675	0.082915718	0.072401629	0.134896977	0.115544893	0.093404454	0.114002293	0.119099107	0.147387895	0.062037502	0.118406067	0.110452944	0.067180824	0.128018964	0.09733946	0.099376313	0.104775401	0.095796813	0.135796053	0.125242415	0.132041482	0.075837389	0.082671008	0.095792811	0.102359738	0.090261247	0.184139474	0.139478484	0.164750055	0.078375277	0.101444653	0.103605215	0.059363414	0.069438899	0.084847832
200.056448	200.0564478	C8H11NO5	8	11	1	5	0	0	0.6250	1.3750	0.098343358	0.106162465	0.099268124	0.111247528	0.181682259	0.145892474	0.063982447	0.135527267	0.081212357	0.165468645	0.172545023	0.130634518	0.13938853	0.127052799	0.257272709	0.24092801	0.050846417	0.103027646	0.089015349	0.112274866	0.11993038	0.16116752	0.142154772	0.167994534	0.227676593	0.106536993	0.189966864	0.215926114	0.136968344	0.126227671	0.173923977	0.145900427	0.208325421	0.11176412	0.213527496	0.14097194	0.115437953	0.104311699	0.108801699
201.019332	201.0193322	C11H6O4	11	6	0	4	0	0	0.3636	0.5455	0.560420691	0.520761674	0.537848321	0.220666142	0.269854649	0.251731697	0.657116117	0.977556539	1.052577736	0.689583311	0.641535772	1.047760687	1.089866675	0.236156531	0.301935688	0.285751963	0.68708256	1.093468549	1.08223843	0.473115469	0.448546655	0.643901383	0.939834519	0.82789265	0.8725819	0.236718516	0.289424603	0.318562946	0.483534821	0.484231461	0.879082065	1.058829798	1.126056512	0.223163522	0.281828891	0.250490374	0.411280115	0.419856302	0.445450136
201.055719	201.0557185	C12H10O3	12	10	0	3	0	0	0.2500	0.8333	1.047134165	1.034150636	1.041076726	0.700259539	0.912821489	0.76672031	0.923577465	1.408902915	1.518343863	1.448670834	1.457895299	1.732472347	1.695970929	0.736799046	0.850113416	0.875974976	1.010865716	1.635216356	1.544059277	1.062288546	1.063575968	1.386535135	1.657958668	1.453848713	1.575531087	0.693181728	0.8637984	0.877112135	1.066184973	0.997959413	1.476093484	1.745961373	1.784943784	0.687076083	0.905454774	0.709339105	0.975346905	0.951548356	1.002723167
201.066951	201.0669511	C11H10N2O2	11	10	2	2	0	0	0.1818	0.9091	0.080953936	0.066452388	0.077961643	0.0883433	0.120814286	0.113427603	0	0.049809761	0.066367891	0.104271132	0.11808244	0.105505215	0.125748438	0.104906044	0.140929364	0.107422773	0.048293293	0.053395937	0.080329754	0.077011271	0.077265677	0.117616682	0.131905372	0.102765633	0.083727551	0.110164484	0.13455408	0.121277418	0.106376466	0.09895696	0.064364464	0.089371375	0.139132816	0.091492852	0.123147446	0.115523671	0.069105288	0.051647161	0.112833809
201.076849	201.0768488	C9H14O5	9	14	0	5	0	0	0.5556	1.5556	0.385041726	0.371448536	0.44300875	0.432470399	0.552177495	0.509164669	0.1965321	0.294214738	0.312248593	0.533534322	0.574493745	0.49766254	0.508585336	0.451298232	0.545276368	0.545107186	0.213464316	0.359588183	0.302011635	0.345531679	0.452777768	0.616209777	0.512542164	0.560034523	0.534751753	0.331993308	0.490659579	0.377281129	0.350432857	0.339564603	0.432220618	0.453130942	0.499156858	0.407288713	0.54064051	0.325975475	0.38102736	0.438771056	0.406907978
201.092109	201.0921052	C13H14O2	13	14	0	2	0	0	0.1538	1.0769	0.518361957	0.537909296	0.512778095	0.469122418	0.611324399	0.534763433	0.388771022	0.584752211	0.59891884	0.773356667	0.799279209	0.741097503	0.765547424	0.484657863	0.549814289	0.528954093	0.395343478	0.607975114	0.594534624	0.585743708	0.643542552	0.797488522	0.744964827	0.748230674	0.717966393	0.456399314	0.601848773	0.551301999	0.554524154	0.53376448	0.690692172	0.756673273	0.848500018	0.425864302	0.595679905	0.452348952	0.537537051	0.527603168	0.547883271
201.113234	201.1132341	C10H18O4	10	18	0	4	0	0	0.4000	1.8000	0.110717379	0.078899813	0.120923792	0.122569997	0.124671748	0.114872902	0	0.082645162	0.078666793	0.142093783	0.161001202	0.130555467	0.123411856	0.100738137	0.125326102	0.124803298	0.065918603	0.084606857	0.08507465	0.095529501	0.119045805	0.123508545	0.101899369	0.138600975	0.093081594	0.069685247	0.144021695	0.118156121	0.070618006	0.086643238	0.073930037	0.102721513	0.108038761	0.090180819	0.156492487	0.090977776	0.074033487	0.119321083	0.101920515
202.087340	202.0873476	C12H13NO2	12	13	1	2	0	0	0.1667	1.0833	0.123199621	0.123616006	0.127678939	0.140595195	0.164654948	0.198769219	0.05802926	0.092953941	0.076913124	0.131385227	0.139904106	0.191577954	0.205921661	0.158366641	0.246836413	0.238544198	0.047498757	0.056717543	0.077717217	0.097675249	0	0.124075275	0.165853003	0	0.191335378	0.187216215	0	0.24618544	0.109421251	0.16842319	0.177748872	0.179106923	0.209204919	0.180124224	0.225459944	0.209774868	0.130463705	0.121259379	0.188408288
203.019723	203.0197235	C7H8O7	7	8	0	7	0	0	1.0000	1.1429	0.0848326	0.068615713	0.087728025	0.053847941	0.064368532	0.079724655	0	0.224019915	0.165610397	0.133629266	0.107368712	0.134251329	0.150945853	0.049747122	0.112380189	0.083428293	0	0.178028542	0.168122401	0.042226212	0.085985882	0.118637444	0.121319176	0.148703734	0.171493359	0	0	0.050413908	0.074345797	0.059625406	0.133409318	0.159555303	0.156261122	0	0.055630864	0	0.047981023	0.043553635	0.060664744
203.034984	203.0349841	C11H8O4	11	8	0	4	0	0	0.3636	0.7273	1.370762056	1.335711827	1.390413104	0.603089771	0.798922991	0.789110373	1.600660786	3.22351588	2.454459442	1.706816101	1.56294716	2.17434415	2.445063522	0.622162812	1.192902907	1.107959104	1.626798489	2.67540952	2.475755026	1.438765456	1.372906578	1.570995354	2.111946985	2.725784559	2.844298521	0.666150613	1.081470186	1.135359139	1.400990328	1.305246282	2.645041589	2.61251977	2.600403866	0.626937314	1.082410832	0.859672686	1.271304091	1.078119832	1.375308319
203.046215	203.0462155	C10H8N2O3	10	8	2	3	0	0	0.3000	0.8000	0.090095164	0.065265603	0.073547088	0.060180649	0.127771759	0.128775625	0.048894469	0.103800766	0.094095164	0.106299278	0.099336781	0.098442826	0.112662226	0.089796726	0.188721754	0.167559261	0.049660726	0.093165924	0.08645421	0.117868486	0.117134224	0.097522593	0.087482043	0.148449174	0.15576303	0.100831077	0.14842675	0.18262059	0.125376759	0.125147627	0.135634499	0.17645831	0.144127112	0.102571821	0.18367634	0.139974236	0.082143438	0.069254784	0.081470841
203.056113	203.0561127	C8H12O6	8	12	0	6	0	0	0.7500	1.5000	0.174797026	0.174470688	0.182154806	0.158878879	0.23867926	0.210342165	0.124940376	0.274091634	0.162023461	0.250767525	0.260110804	0.226386813	0.262406624	0.172159832	0.326650842	0.334180931	0.145645324	0.233289735	0.222882168	0.176671456	0.171264299	0.247950575	0.23858493	0.332473237	0.329043223	0.145613548	0.220199983	0.23568991	0.18021298	0.180364669	0.252985934	0.276112842	0.270151297	0.157254311	0.251330938	0.159346612	0.199562631	0.153688043	0.204273604
203.071378	203.0713691	C12H12O3	12	12	0	3	0	0	0.2500	1.0000	1.295990837	1.257909022	1.345228222	0.868007058	1.241952256	1.188734466	1.160326644	2.252801781	1.647554086	1.693792133	1.580593779	1.72572649	1.956718364	0.91668762	1.729689037	1.657663577	1.186346178	1.886525446	1.664817358	1.569757573	1.531246082	1.614660938	1.720011872	2.282951653	2.33761104	0.973077258	1.706825385	1.696017572	1.481911645	1.389653222	2.119370918	2.090172061	2.105266973	0.99337407	1.748535607	1.360965789	1.355035819	1.137316538	1.436477404
203.092502	203.0925016	C9H16O5	9	16	0	5	0	0	0.5556	1.7778	0.084933102	0.07763593	0.079644713	0.075742082	0.112919427	0.120453739	0.051807683	0.068439362	0.067891352	0.096063272	0.123151763	0.117031068	0.091390954	0.090724779	0.146508462	0.161926112	0.039367294	0.069354816	0.087925523	0.077286713	0.097517471	0.091477895	0.093028407	0.12799514	0.119971092	0.076497379	0.166944773	0.098467992	0.082279716	0.080842124	0.120097884	0.123555718	0.065719661	0.070426475	0.165755695	0.073727687	0.090880343	0.088664236	0.090548108
203.107750	203.1077545	C13H16O2	13	16	0	2	0	0	0.1538	1.2308	0.765757005	0.767596614	0.834371927	0.538716811	0.778537936	0.730488333	0.656814113	1.211552841	0.932340136	0.996032036	0.976799275	0.881031375	1.040709056	0.542611816	1.040637397	1.000995649	0.632304628	0.998301419	0.942356371	0.957668855	1.116755539	1.042695744	0.931606541	1.224955671	1.247188265	0.599258874	1.062069057	0.972369266	0.921797107	0.872613144	1.082690753	1.012434432	1.06938112	0.644395546	1.122627331	0.850951561	0.874966555	0.752352614	0.950242643
203.144148	203.1441399	C14H20O	14	20	0	1	0	0	0.0714	1.4286	0.133088327	0.128312609	0.153331414	0.090375394	0.123271616	0.149660982	0.133387742	0.208729486	0.174118465	0.174943671	0.165444267	0.145178806	0.195894042	0.108700658	0.191325971	0.172061525	0.136688515	0.203292959	0.185522474	0.168184745	0.207061847	0.205567897	0.17011639	0.186155345	0.217817765	0.108236467	0.190677088	0.168717078	0.172311694	0.145090249	0.160679853	0.163388379	0.164452719	0.101463677	0.216406718	0.105001298	0.155015145	0.13225124	0.15028868
204.030231	204.0302312	C10H7NO4	10	7	1	4	0	0	0.4000	0.7000	0.185869574	0.182748975	0.170660422	0.166003445	0.234335572	0.218354195	0.161704774	0.233058588	0.192122779	0.24052467	0.238665971	0.27448583	0.276357213	0.176417301	0.197635145	0.21260461	0.16882506	0.247245324	0.200568	0.18885457	0.172699509	0.246561293	0.288850543	0.24486201	0.279287502	0.177342693	0.200441681	0.23454061	0.18522953	0.198604881	0.252661208	0.255331584	0.306936385	0.142124446	0.213990476	0.207315674	0.16903118	0.175763088	0.16770202
204.066618	204.0666176	C11H11NO3	11	11	1	3	0	0	0.2727	1.0000	0.232045872	0.268348772	0.258163714	0.315198961	0.521022601	0.426214321	0.149148607	0.215431888	0.239521632	0.39140958	0.390787892	0.39384074	0.371465301	0.320695769	0.428214567	0.408286135	0.160310906	0.251683966	0.200313344	0.313663776	0.283296981	0.397014895	0.378558387	0.378879408	0.397489676	0.353516049	0.466440213	0.46404309	0.314362105	0.283818494	0.398645521	0.442072287	0.469399946	0.303662221	0.450037714	0.405314665	0.282745079	0.278186715	0.280149843
204.102999	204.1030009	C12H15NO2	12	15	1	2	0	0	0.1667	1.2500	0.103079873	0.126055526	0.1386668	0.182871741	0.265401433	0.232287231	0.054793535	0.098018147	0.081473086	0.212831011	0.201839433	0.177083959	0.151994794	0.183377349	0.230887607	0.223526231	0.075094344	0.088641071	0.083184807	0.146537923	0.163378617	0.225144161	0.154765803	0.161708686	0.185897827	0.152664907	0.255782928	0.216412621	0.139786911	0.132516616	0.181747803	0	0.198137183	0.168916235	0.223732268	0.180821431	0.151725021	0.140014857	0.127622389
205.014246	205.0142461	C10H6O5	10	6	0	5	0	0	0.5000	0.6000	1.357920228	1.406157761	1.190486987	0.425209399	0.411027446	0.451645012	1.583027273	2.56311565	2.108453036	0.928245179	0.87613088	1.764265517	2.199771055	0.422696329	0.718123734	0.698343577	1.449433966	1.830815643	2.21478868	0.780423633	1.034913695	0.949103195	1.760112404	2.05174867	2.194006816	0.511914951	0.666590411	0.760363447	0.815026822	0.965357933	2.068735124	2.151359856	2.302010936	0.503488676	0.663350239	0.563046401	0.809229046	0.825841079	1.02824547
205.050632	205.0506318	C11H10O4	11	10	0	4	0	0	0.3636	0.9091	2.248093949	2.362934951	2.208653091	1.202974761	1.217366347	1.36239427	2.088006465	3.271750466	2.587958383	1.791118938	1.756086421	2.585897117	3.02948854	1.144048483	2.047862337	2.024303491	1.899170795	2.336908141	2.602832238	1.70523874	2.138448714	1.977224122	2.619261555	3.323522308	3.241531268	1.510876975	2.106438658	2.214254471	1.684951617	2.153592872	3.133668966	3.288076027	3.476286627	1.456301104	1.889135145	1.86113283	1.6579618	1.669866984	2.092260683
205.061863	205.0618632	C10H10N2O3	10	10	2	3	0	0	0.3000	1.0000	0.147137861	0.138714595	0.132662908	0.157849382	0.163022582	0.19982319	0.086367156	0.135326403	0.124520109	0.156455895	0.132612404	0.20832847	0.198667243	0.16773124	0.288836165	0.268102387	0.077901743	0.077982661	0.080211656	0.166765363	0.148823207	0.137480908	0.191036136	0.233818786	0.203226791	0.21736901	0.290196363	0.326050939	0.136153587	0.161692553	0.227171262	0.228155725	0.215522946	0.198714125	0.256281668	0.254378884	0.132068661	0.134744675	0.149638349
205.087016	205.0870186	C12H14O3	12	14	0	3	0	0	0.2500	1.1667	1.909893974	1.999796193	1.877103136	1.343348803	1.466417869	1.604779758	1.493453431	2.230994774	1.771162616	1.651624129	1.63045882	1.978589821	2.392689894	1.297934782	2.189030223	2.235697106	1.353291432	1.622277942	1.776099929	1.580794162	2.043703907	1.812298066	2.105886866	2.527175388	2.494566234	1.737422417	2.410315349	2.392590661	1.564130094	2.009994371	2.47525231	2.535997449	2.643357626	1.688220738	2.347167258	2.16443777	1.57033306	1.692832302	2.083284971
205.123404	205.123404	C13H18O2	13	18	0	2	0	0	0.1538	1.3846	0.989498894	1.104996915	1.056390203	0.671564406	0.752469205	0.82276122	0.802340678	1.232000951	0.931906982	0.865415546	0.879161967	1.067487915	1.178390544	0.654229958	1.07943757	1.086788335	0.740156261	0.849505053	0.924197678	0.777508974	1.275065308	0.942107734	1.079888205	1.231701326	1.294912305	0.820671139	1.161404649	1.063991082	0.738220846	1.041388461	1.064103345	1.129616332	1.183602653	0.822350944	1.212195634	0.946399661	0.876860279	0.924428105	1.106826171
205.159790	205.1597901	C14H22O	14	22	0	1	0	0	0.0714	1.5714	0.09040085	0.131491087	0.120626037	0.077466439	0.054661114	0.078507942	0.094139945	0.098983826	0.062324368	0.06825964	0.060190456	0.072498843	0.182089684	0.060892608	0.07473042	0.096356795	0.07009176	0.077832749	0.074104167	0.067445237	0.237055764	0.098621693	0.114674411	0.131396468	0.24794684	0.05677558	0.097779101	0.081132916	0.064682573	0.093558306	0.072610513	0.096392245	0.139979197	0.052210881	0.102257249	0.062857203	0.051394262	0.104370833	0.086937329
206.009495	206.0094951	C9H5NO5	9	5	1	5	0	0	0.5556	0.5556	0.067664928	0.076976265	0.07271375	0.059838401	0.088187769	0.069406316	0.079121541	0.147280576	0.103287076	0.091586236	0.087658772	0.134703605	0.143033051	0.073824169	0.116734696	0.088073235	0.097594854	0.160638195	0.127076888	0.093342762	0.07950066	0.08914747	0.130803445	0.170428236	0.104358312	0.056251995	0.079225518	0.080771795	0.102611329	0.073556544	0.155963787	0.139083952	0.150636144	0.065593707	0.081513109	0.060351219	0.069606821	0.055920162	0.08485398
206.045895	206.0458809	C10H9NO4	10	9	1	4	0	0	0.4000	0.9000	0.220501516	0.213417958	0.247182756	0.23116433	0.337954929	0.309843485	0.171877983	0.329234811	0	0.377055132	0.346689439	0.370319482	0.379676974	0.247996322	0.452743275	0.458786694	0.18672222	0.320830581	0.261135719	0.326303988	0.297901072	0.344567266	0.356423368	0.437630528	0.455736698	0.270690696	0.504170059	0.524136483	0.312223475	0.303685533	0.495055778	0.463699546	0.527551823	0.22733072	0.462488842	0.3680354	0.265320303	0.239794902	0.295831287
206.082260	206.0822671	C11H13NO3	11	13	1	3	0	0	0.2727	1.1818	0.262436951	0.270954735	0.300226525	0.314169942	0.47678414	0.404398438	0.131813677	0.307833413	0.217390224	0.408768349	0.421968353	0.421861442	0.417562661	0.362555119	0.625817497	0.631132204	0.140064514	0.251346616	0.213815012	0.380387092	0.351084395	0.441561302	0.362677485	0.494904363	0.525673309	0.365328019	0.648927123	0.641621288	0.368325521	0.335076419	0.516634013	0.465280761	0.439235139	0.352010512	0.684738868	0.48385381	0.327705775	0.318045678	0.372832736
206.993511	206.9935108	C9H4O6	9	4	0	6	0	0	0.6667	0.4444	0.455399727	0.501137211	0.443606489	0.1204532	0.108047478	0.145692686	0.577840571	0.852287956	0.894447165	0.459078103	0.382657767	0.905542416	0.883067912	0.130943725	0.128294117	0.144137062	0.562616635	0.919620685	0.932738157	0.251561548	0.316631013	0.398438508	0.808157759	0.689960633	0.750268524	0.113256895	0.15455872	0.139405219	0.27396324	0.321178545	0.667874458	0.815725649	0.817793287	0.115691954	0.146922465	0.12667794	0.235207809	0.283906779	0.288821583
207.012136	207.012136	C10H8O3S	10	8	0	3	0	1	0.3000	0.8000	0.132181723	0.125595065	0.178679823	0.095332697	0.14290965	0.100177006	0.059040052	0.100881171	0.112553448	0.230777077	0.199147443	0.218784636	0.204804381	0.090544203	0.097769335	0.109687282	0	0.095792283	0.086430949	0.141893273	0.325176237	0.245121169	0.201839856	0.149533407	0.200827069	0.102899776	0.146919366	0.133932289	0.169057629	0.159534135	0.210258391	0.221280579	0.217105471	0.311362749	0.334614871	0.472448429	0.179096421	0.51187703	0.643888127
207.029905	207.0298962	C10H8O5	10	8	0	5	0	0	0.5000	0.8000	1.457689384	1.46584906	1.455723649	0.551998865	0.740967302	0.635432113	1.500179946	2.093768752	2.203854037	1.51275538	1.546289646	2.406794779	2.317023402	0.563451024	0.741712684	0.733347742	1.470516231	2.288066129	2.225494978	1.136341408	1.35640534	1.538827413	2.26014921	1.925066578	2.024195389	0.689922308	0.846607977	0.819839385	1.114156718	1.280510699	2.052046755	2.230456367	2.414420253	0.585452955	0.724360688	0.650776495	0.986893315	1.169022914	1.186533807
207.041128	207.0411281	C9H8N2O4	9	8	2	4	0	0	0.4444	0.8889	0.084471869	0.093537296	0.100207649	0.084042105	0.113580311	0.107431638	0.05263726	0.089724941	0.072983527	0.106160956	0.119017172	0.142604132	0.092209677	0.089156296	0.120717437	0.11773566	0.057985833	0.103710057	0.057392107	0.108052236	0.101113255	0.09963773	0.134035599	0.073817038	0.109899184	0.110503736	0.138920156	0.136187042	0.091809843	0.092556309	0.10855599	0.15332256	0.122703199	0.112303048	0.097902101	0.095964319	0.069892552	0.084201877	0.088487809
207.066273	207.0662827	C11H12O4	11	12	0	4	0	0	0.3636	1.0909	2.087604636	2.127372167	2.28989497	1.523163603	2.142698378	1.830809431	1.598634112	2.34784708	2.328870318	2.598897163	2.719270247	3.060567502	2.852922667	1.477681046	2.015985712	2.035349563	1.54611053	2.477869328	2.326887861	2.230423977	2.19662027	2.704736395	2.968683079	0	2.796290978	1.972916178	2.454884002	2.396475893	2.164452436	2.379253001	2.895369542	3.191161706	3.471409219	1.685294407	2.197177561	2.081366934	1.819131758	2.068157874	2.0304324
207.077507	207.0775137	C10H12N2O3	10	12	2	3	0	0	0.3000	1.2000	0.137807271	0.133910051	0.156452014	0.171434402	0.282067424	0.275642055	0.061140596	0.100689619	0.098531375	0.185199385	0.19679522	0.203230952	0.205568809	0.182391344	0.260839163	0.255891473	0	0.088304009	0.094799916	0.138580571	0.150056372	0	0.198258184	0	0	0.205658455	0	0.259266042	0.162238998	0.179369934	0.169715669	0	0.231202064	0.198095999	0.219971216	0.218742191	0.133919116	0.142427784	0.161736345
207.102660	207.1026677	C12H16O3	12	16	0	3	0	0	0.2500	1.3333	1.766368194	1.9258342	1.948141977	1.473360424	2.046366449	1.727281	1.277080228	1.725311964	1.807465897	2.3182857	2.506143458	2.270887942	2.182727091	1.415025738	1.878203783	1.934539684	1.167788054	1.862848732	1.734275845	1.868076907	2.198394111	2.565869934	2.334677192	0	2.233407653	1.664622202	2.218339417	1.932064981	1.793800443	1.877085792	2.04438861	2.239978564	2.349409404	1.652832986	2.099245421	1.733027198	1.759531667	1.878416496	1.824818384
208.025144	208.025144	C9H7NO5	9	7	1	5	0	0	0.5556	0.7778	0.150589529	0.130612653	0.11867992	0.074089328	0.094185748	0.079592244	0.091780677	0.183418917	0.175857123	0.119343396	0.117676535	0.164279807	0.201575583	0.116622399	0.163707301	0.136448494	0.110345072	0.131764299	0.157750469	0.125657209	0.124813927	0.129395854	0.170531045	0.199388958	0.223428496	0.124078825	0.131252462	0.186156752	0.131756652	0.127911384	0.198301282	0.188030609	0.221359248	0.104126242	0.167414987	0.132363867	0.116960082	0.105084158	0.129825127
208.061521	208.0615288	C10H11NO4	10	11	1	4	0	0	0.4000	1.1000	0.305881114	0.32802382	0.29487681	0.322913384	0.289052943	0.302877806	0.15853359	0.309334595	0.249820741	0.305179555	0.319713479	0.365293078	0.402578214	0.335312076	0.536947639	0.515012309	0.140395297	0.251660353	0.263499596	0.333216592	0	0.355608201	0.34390935	0	0.484269134	0.446139315	0.622827481	0.583079772	0.333774374	0.357508823	0.485561019	0	0.428490336	0.422452515	0.536869268	0.433387156	0.322869398	0.238369576	0.354741551
208.097915	208.0979164	C11H15NO3	11	15	1	3	0	0	0.2727	1.3636	0.197656368	0.192012154	0.208448719	0.2423596	0.223880711	0.232844971	0.072205697	0.126414682	0.107399302	0.177074895	0.208762942	0.234638591	0.259892328	0.238353241	0.40473808	0.391330086	0.063693017	0.128631879	0.124422381	0.177862585	0.21634907	0.228211884	0.230406347	0.253930614	0.265498707	0.285996188	0.391632083	0.391264262	0.190444167	0.212852691	0.268150186	0.249434042	0.269562772	0.3014001	0.428570457	0.3026532	0.216000449	0.182907679	0.237244981
209.009161	209.0091611	C9H6O6	9	6	0	6	0	0	0.6667	0.6667	0.402868859	0.362972465	0.469971976	0.168462849	0.177528955	0.165686499	0.538844556	1.166249598	0.861032939	0.517144692	0.501559583	0.847048348	0.837357746	0.165084504	0.257966069	0.233037179	0.533912831	0.936794282	0.825748963	0.333242518	0.463045952	0.474555725	0.764490167	0.954833511	0.939025617	0.137109054	0.20674401	0.232569039	0.31199631	0.359830554	0.928891607	0.961227866	0.992920525	0.124793105	0.207587914	0.147426949	0.270614022	0.340350091	0.372540756
209.056779	209.0567791	C9H10N2O4	9	10	2	4	0	0	0.4444	1.1111	0.074751315	0.070776519	0.095885093	0.125169666	0.134595508	0.132975035	0.063033771	0.10979241	0.080022492	0.136146105	0.137465837	0.140531834	0.145106518	0.106477277	0.187141309	0.161914911	0.05270996	0.074475222	0.053499324	0.085552812	0.103189099	0.147072241	0.142349757	0.198738977	0.142980797	0.115341618	0.198826688	0.204252685	0.123858943	0.116872529	0.193563352	0.184368065	0.143803492	0.102650052	0.2113448	0.140123833	0.077626891	0.090604002	0.097036629
209.060802	209.0608022	C14H10O2	14	10	0	2	0	0	0.1429	0.7143	0.249559077	0.22221114	0.230577364	0.133338898	0.17347462	0.147729747	0.227352062	0.487566448	0.341528682	0.318493608	0.311040898	0.409273567	0.430784358	0.164292653	0.2300219	0.209158335	0.228753436	0.392153101	0.334606107	0.238462901	0.253417529	0.296541944	0.402915286	0.449066495	0.441627212	0.133418151	0.208347404	0.197882693	0.213742698	0.245838748	0.443410532	0.455436825	0.436567142	0.117076351	0.2268064	0.150945506	0.220392919	0.199967294	0.252550948
209.081935	209.0819333	C11H14O4	11	14	0	4	0	0	0.3636	1.2727	1.619879038	1.678811399	2.067670869	1.687639373	2.202996168	1.97409299	1.232931287	2.598864652	1.857947927	2.402829494	2.482589811	2.391503189	2.358602972	1.688435842	2.838077511	2.611077975	1.17311908	2.039515804	1.767452971	2.116614661	2.208308219	2.460708349	2.407249903	3.413645663	3.305996716	1.567283655	2.959653578	2.651235791	2.002013625	2.136509665	3.180327995	2.956112447	2.956217192	1.544023337	2.958797164	2.1336587	1.833782244	1.887861063	2.031851924
209.118301	209.1183173	C12H18O3	12	18	0	3	0	0	0.2500	1.5000	0.897693858	0.89668305	1.069133656	0.880944795	1.117178551	1.009425857	0.684346697	1.352095449	0.92753662	1.315876973	1.357758595	1.213452835	1.19272619	0.845085286	1.458469535	1.363033283	0.640330256	1.030568236	0.922836727	1.000558326	1.25989824	1.422298103	1.182914974	0	0	0.682943456	0	1.149778989	0.950167038	1.009047913	1.28462908	0	1.230752883	0.81272548	1.561223254	0.90521483	1.020164264	1.019160821	1.126950953
209.154705	209.1547054	C13H22O2	13	22	0	2	0	0	0.1538	1.6923	0.087777982	0.093704494	0.121654264	0.068692505	0.10416362	0.09472834	0.061649174	0.127125092	0.111907309	0.156523286	0.135028237	0.115991925	0.158427315	0.079261858	0.131817266	0.133879187	0.055190917	0.124375575	0.094509012	0.087974812	0.152243505	0.131186393	0.112510248	0.205575606	0.171016689	0.072502016	0.107125209	0.108818012	0.073393967	0.085247023	0.158385206	0.092908041	0.118013397	0.069266111	0.126985932	0.079584243	0.075265272	0.103104183	0.108132172
210.077194	210.0771817	C10H13NO4	10	13	1	4	0	0	0.4000	1.3000	0.270479157	0.292513316	0.348013884	0.329696643	0.480700316	0.507617843	0.144686387	0.189100915	0.208240657	0.332475976	0.379786169	0.421176325	0.438721103	0.319621937	0.503709459	0.484116332	0.135694878	0.197119241	0.212137084	0.316385129	0.331263359	0.409441754	0.441729907	0.379753192	0.389080391	0.418391079	0.538297028	0.496368712	0.321921814	0.36441809	0.406521465	0.40087051	0.42067265	0.407327247	0.505547333	0.414779071	0.321281972	0.305181259	0.365999865
210.113568	210.1135675	C11H17NO3	11	17	1	3	0	0	0.2727	1.5455	0.070022943	0.060248144	0.092182009	0.096051105	0.119624648	0.152262738	0	0.049558694	0	0.065282039	0.088212398	0.093710156	0.092828848	0.09124457	0.154046361	0.130155797	0	0.04852928	0	0.086451178	0.10321887	0.082027441	0.090478335	0.098681001	0.078606325	0.098543597	0.109179391	0.109419226	0.06085619	0.087788139	0.09320372	0.117464536	0.091793894	0.133315076	0.132357025	0.102827784	0.086419155	0.080309444	0.102120742
211.007055	211.0070545	C9H8O4S	9	8	0	4	0	1	0.4444	0.8889	0.101105007	0.065470102	0.052335146	0.118591811	0.128309441	0.09161777	0	0.095159031	0.052049501	0.106588291	0.09512741	0.056373676	0.080185697	0.12054709	0.147643367	0.132908389	0.052872064	0.052736253	0	0.102069573	0.128851223	0.115615779	0.090880606	0.11458501	0.120875236	0.101466363	0.153737245	0.159641127	0.099537847	0.078293265	0.120311303	0.120437212	0.126642864	0.106920421	0.155010324	0.165820904	0.09072828	0.059291459	0.062262805
211.040066	211.0400662	C13H8O3	13	8	0	3	0	0	0.2308	0.6154	0.504061079	0.432320249	0.326179079	0.243157135	0.265233412	0.231740412	0.554311213	0.96128756	0.879751144	0.528984841	0.442299061	0.672252936	0.708446211	0.252857737	0.351918442	0.293506678	0.54764964	0.934842169	0.95621905	0.450498196	0.512223916	0.471578438	0.652854025	0.756739964	0.845688149	0.230108637	0.260926962	0.302096877	0.471283393	0.327988126	0.831310765	0.856039444	0.878238887	0.249850638	0.325841842	0.212668672	0.417516064	0.293906557	0.350607723
211.061204	211.0611971	C10H12O5	10	12	0	5	0	0	0.5000	1.2000	1.627298171	1.607849322	1.510156743	1.470991144	1.872336165	1.580767043	1.220433914	2.226965074	1.98248652	1.965652558	1.843315802	1.835396571	1.955724849	1.541435591	2.244353576	2.116809153	1.271294093	2.037759582	1.998372898	2.044691584	1.934433062	1.962734019	1.823171001	2.544603621	2.574770517	1.560416467	2.286869789	2.194300632	2.101816109	1.582210037	2.664397304	2.609077617	2.631618642	1.548793026	2.112523157	1.662674135	1.798360154	1.307941683	1.479926539
211.072434	211.0724336	C9H12N2O4	9	12	2	4	0	0	0.4444	1.3333	0.09468735	0.078807648	0.106880736	0.12144646	0.173950966	0.14256994	0.064057669	0.067617923	0.058981818	0.145553158	0.144807472	0.12135332	0.105861394	0.143755052	0.190418451	0.183517315	0.054457763	0.087012706	0.078962284	0.142217304	0.109812169	0.097091817	0.090989298	0.161556195	0.17136719	0.142220773	0.18268414	0.195728087	0.134165578	0.102632628	0.133433675	0.140862417	0.176336647	0.127250278	0.169405693	0.130136399	0.112753871	0.087587091	0.090572416
211.076452	211.0764518	C14H12O2	14	12	0	2	0	0	0.1429	0.8571	0.355424462	0.308177424	0.229019626	0.236345198	0.277903873	0.241536101	0.281057714	0.488837303	0.471913734	0.370323971	0.341907157	0.404038796	0.451146605	0.228106136	0.341820068	0.308630625	0.290803562	0.454081691	0.495188194	0.346189003	0.34174611	0.330015649	0.385348686	0.491369557	0.574422054	0.23259411	0.305978671	0.294048179	0.351625253	0.265270772	0.510019817	0.509844751	0.497538105	0.265861645	0.306562615	0.206676928	0.313392956	0.228299868	0.29442556
211.097569	211.0975815	C11H16O4	11	16	0	4	0	0	0.3636	1.4545	1.555738576	1.567912147	1.438201222	1.562962669	1.875639979	1.6472673	0.938554996	1.64931563	1.509022776	1.773012513	1.770676843	1.528480358	1.669822071	1.546299663	2.31460853	2.228659625	0.959237482	1.534217887	1.467258857	1.731763656	2.069234136	1.877385337	1.558279939	0	2.312292136	1.456937454	2.196701637	1.889121925	1.684024865	1.364547274	1.948370188	1.862115498	1.890801153	1.632108374	2.334256997	1.53243066	1.78788893	1.314184787	1.497379791
211.133968	211.1339681	C12H20O3	12	20	0	3	0	0	0.2500	1.6667	0.296042046	0.295074617	0.253507202	0.241642714	0.297463304	0.273123874	0.171789097	0.326462747	0.293475959	0.323237574	0.313531248	0.274122794	0.305187115	0.253794039	0.393700247	0.337057223	0.196558667	0.289635084	0.313777109	0.246711942	0.414468061	0.336968041	0.255532073	0.42845515	0.408995507	0.203324508	0.308481883	0.270507892	0.253188575	0.221422194	0.298456523	0.25789991	0.295229795	0.266576304	0.340909881	0.203809174	0.315263076	0.228337247	0.272110782
212.035314	212.0353142	C12H7NO3	12	7	1	3	0	0	0.2500	0.5833	0.083855249	0.088380491	0.095048908	0.072951409	0.112414594	0.10631992	0.090455092	0.103327507	0.086873213	0.109372247	0.097628787	0.157318881	0.187353836	0.09854688	0.140624163	0.131125887	0.087112569	0.123991455	0.106035279	0.078483184	0.089103094	0.073005656	0.168733015	0.147088458	0.153162989	0.087911774	0.109444866	0.131099477	0.070527536	0.111718552	0.150322357	0.177166739	0.211510574	0.099807392	0.106963315	0.104355264	0.066342839	0.103541998	0.087462671
212.092834	212.0928339	C10H15NO4	10	15	1	4	0	0	0.4000	1.5000	0.126627185	0.14562816	0.149161757	0.190687267	0.250934215	0.299444393	0.043308326	0.096141489	0.085819969	0.156238559	0.175162591	0.190902286	0.185850053	0.196142004	0.27206413	0.289122635	0.049737921	0.06061528	0.070560901	0.11607195	0.104221518	0.190637511	0.202169768	0.192169417	0.211170811	0.164052342	0.292342179	0.247954113	0.108591618	0.174826304	0.234272092	0.165673513	0.193009114	0.177402677	0.28014208	0.210540971	0.143355442	0.161489329	0.160368541
213.004078	213.0040777	C8H6O7	8	6	0	7	0	0	0.8750	0.7500	0.137218335	0.104505211	0.13674092	0.053075168	0.057654805	0.033131462	0.18262294	0.374963064	0.343936174	0.158557163	0.131974022	0.237091915	0.289868794	0.052456967	0.096332168	0	0.202744429	0.359583274	0.350128528	0.111496801	0.121194363	0.1345092	0.264210024	0.235396684	0.224533599	0.035232646	0	0	0.108235313	0.13063449	0.208086607	0.234047368	0.268088674	0	0.04981335	0.049790488	0.096243279	0.073984906	0.126786095
213.019330	213.0193305	C12H6O4	12	6	0	4	0	0	0.3333	0.5000	0.483812824	0.423447536	0.444727001	0.181978968	0.221477329	0.209569343	0.634607138	1.041370112	0.983292717	0.506453421	0.416548716	0.811491501	0.939987829	0.187689535	0.309629999	0.307870796	0.642129881	1.071589821	1.03484764	0.445216213	0.403249193	0.4376316	0.806659542	0.688356375	0.743603278	0.196596685	0.284431055	0.317865752	0.421955985	0.427233837	0.727211673	0.816936828	0.792769853	0.171901602	0.309861324	0.249076862	0.38770487	0.340495249	0.461693302
213.022701	213.022701	C9H10O4S	9	10	0	4	0	1	0.4444	1.1111	0.05863343	0.092730192	0.099263094	0.082516824	0.114375651	0.109110745	0	0	0	0.0829598	0.074726793	0.11024151	0.111155427	0.102066497	0.165734709	0.16274144	0	0.062176305	0	0.086484636	0.147199519	0.131936899	0.112067356	0.150406923	0.101121143	0.108001913	0.165299842	0.169282589	0.123623594	0.09999435	0.126513416	0.091402879	0.085332515	0.088549776	0.169436846	0.166603104	0.084404008	0.097893116	0.09975988
213.040454	213.0404611	C9H10O6	9	10	0	6	0	0	0.6667	1.1111	0.811328486	0.755509478	0.969503345	0.488241414	0.67870686	0.67845188	0.79632112	1.431420787	1.242582229	0.935433444	0.931719737	1.236539423	1.449697138	0.535661768	0.929226447	0.932345788	0.781899944	1.399895265	1.265299653	0.936761909	0.7671712	0.85822522	1.195706152	0	1.230248722	0.547843822	0.918652756	0.981741515	0.926830447	0.991627313	1.347370889	1.299918647	1.387978647	0.532860969	0.776616206	0.777930568	0.781661027	0.760613053	0.930246503
213.055716	213.0557158	C13H10O3	13	10	0	3	0	0	0.2308	0.7692	0.878853307	0.796637097	0.923686941	0.476946426	0.606213929	0.597121565	0.864061793	1.524042122	1.479801446	1.013768173	0.898822022	1.358664821	1.64628375	0.452814746	0.76330015	0.809998304	0.898987325	1.528392487	1.441845305	0.918824014	0.959432648	0.939668141	1.453722511	1.377442995	1.398296801	0.524912174	0.71263306	0.828036954	0.921961469	0.934017046	1.314736519	1.264034462	1.354066301	0.539400955	0.748165878	0.702616221	0.869526193	0.758643621	0.990584407
213.066949	213.0669494	C12H10N2O2	12	10	2	2	0	0	0.1667	0.8333	0	0.055922829	0.069638082	0.065626946	0.081437729	0.09735063	0	0.059671077	0.068947022	0.074381747	0.088133036	0.095127331	0.109116679	0.058665149	0.10092329	0.121889381	0	0.071672849	0.093456379	0.079208761	0.065600606	0.077734285	0.075572897	0.082284628	0.084747927	0.075177489	0.09750206	0.127583771	0.081835528	0.105371489	0.08839848	0.090648234	0.103298018	0.091174182	0.109547293	0.117042301	0.087464932	0.072993458	0.092103579
213.076846	213.0768463	C10H14O5	10	14	0	5	0	0	0.5000	1.4000	1.528737847	1.458160204	1.930192525	1.41573197	1.966423806	1.954309591	0.849845717	1.52234326	1.377294133	1.830843456	1.901007841	1.883449278	2.125684635	1.470659624	2.530461603	2.624126929	0.828057415	1.447861178	1.382844033	1.581542863	1.844285605	1.822946739	1.980096453	2.159138815	2.109956805	1.383475192	2.527288798	2.323287574	1.649994111	1.793001137	1.73995114	1.749787544	1.773085634	1.653512939	2.638390925	1.937329352	1.71310199	1.638603704	1.912606352
213.088078	213.088078	C9H14N2O4	9	14	2	4	0	0	0.4444	1.5556	0.05367233	0.044803515	0.066598569	0.073647414	0.087392868	0.08706871	0	0	0	0.083353731	0.08761378	0.083725686	0.088593497	0.066431141	0.108817662	0.117568414	0	0	0.045314085	0.072378423	0.066141174	0.094229219	0.051586222	0.083100109	0.096547123	0.084777119	0.105595619	0.138875363	0.071055292	0.088735964	0.078993805	0.101440352	0.068605887	0.073816937	0.127488557	0.073062786	0.080949942	0.07721823	0.093838621
213.092102	213.0921019	C14H14O2	14	14	0	2	0	0	0.1429	1.0000	0.433704887	0.381460811	0.44589349	0.290884629	0.39429134	0.368622085	0.332738243	0.588595283	0.543641191	0.48198023	0.449593604	0.586845592	0.679889289	0.284816728	0.465446441	0.481211959	0.338235693	0.568269019	0.551296746	0.423601339	0.47964805	0.46937554	0.603239717	0.583525032	0.544683001	0.289367904	0.452597608	0.460891512	0.430315639	0.435268848	0.493992794	0.502683084	0.494055435	0.336755364	0.537220238	0.403256453	0.431185051	0.377377345	0.472477183
213.113233	213.1132325	C11H18O4	11	18	0	4	0	0	0.3636	1.6364	0.57159547	0.574888183	0.731578646	0.538552878	0.699392614	0.733654896	0.31235099	0.519047315	0.506954951	0.649097393	0.669197636	0.684135341	0.808040701	0.52753417	0.885399876	0.917867138	0.322692385	0.549730264	0.48396497	0.556140738	0.771790851	0.71521986	0.7323635	0.773875992	0.791320467	0.494626295	0.890156648	0.775816445	0.568179175	0.608078657	0.587049564	0.569033727	0.574523738	0.620060142	1.000007773	0.691933421	0.65990205	0.623342628	0.742792417
214.035715	214.0357147	C8H9NO6	8	9	1	6	0	0	0.7500	1.1250	0.06286408	0.074701038	0.07322096	0.073662497	0.081742499	0.080423108	0.062269611	0.074036557	0.081130022	0.120969994	0.106598027	0.092486681	0.107515367	0.084382724	0.117281678	0.101725797	0.04984294	0.072534077	0.084565114	0.084556238	0	0.082524941	0.101155366	0.133889009	0.144488758	0.052487991	0.069176247	0.097624365	0.078401701	0.085583478	0.107862572	0.13370866	0.110572154	0.072046462	0.063161752	0.059521895	0.057354571	0.054603415	0.069027379
214.050965	214.0509653	C12H9NO3	12	9	1	3	0	0	0.2500	0.7500	0.191650105	0.170433944	0.131706325	0.150558694	0.219942832	0.166745784	0.130977716	0.174382037	0.177952571	0.220420965	0.216430619	0.241205663	0.221980468	0.176517768	0.211013555	0.194793046	0.11714567	0.213240365	0.183161956	0.18567049	0.164464877	0.198003144	0.251796122	0.235650786	0.206726384	0.18230821	0.191898325	0.195683909	0.183065084	0.144342486	0.256003005	0.276619894	0.3092112	0.162499313	0.187384319	0.188523529	0.186942861	0.138960084	0.127071968
214.072095	214.072095	C9H13NO5	9	13	1	5	0	0	0.5556	1.4444	0.147918692	0.136640509	0.171279655	0.235087843	0.321258527	0.270860128	0.058797239	0.087714186	0.095603209	0.241519432	0.27048238	0.207074313	0.211564115	0.246637071	0.316419361	0.302854048	0.054939048	0.116763444	0.099930303	0.198137497	0.175837074	0.224193852	0.239143905	0.218453202	0.248989085	0.214728689	0.263254542	0.289761459	0.210965348	0.173024895	0.25146677	0.211966109	0.245782804	0.221019724	0.279229999	0.205337195	0.153506413	0.154985629	0.143958973
214.087341	214.087347	C13H13NO2	13	13	1	2	0	0	0.1538	1.0000	0.104897483	0.122744073	0.100271465	0.134824589	0.148435516	0.13771357	0.052035479	0.084148512	0.101029551	0	0.133049815	0.142742072	0	0.130118437	0.142951537	0.149829177	0	0.071047744	0.080193221	0.107746992	0.1248896	0.157347582	0.123669326	0.143717467	0	0.1225076	0.12945794	0.130771809	0.098863908	0.091839472	0.137918837	0.128308698	0.168035971	0.123608053	0.164178612	0.106966866	0.122677929	0.099040609	0.092534772
214.998594	214.9985937	C11H4O5	11	4	0	5	0	0	0.4545	0.3636	0.183482368	0.178247272	0.149676938	0.069472939	0.05367306	0.056701782	0.210546634	0.362933238	0.344557857	0.132485117	0.111064698	0.226910422	0.291991938	0.055623135	0.074792025	0.092738502	0.194714332	0.343484876	0.411320946	0.117831239	0.136842708	0.120491377	0.236868877	0.272964099	0.224735047	0.075706091	0.078487817	0.116382903	0.11841003	0.141184971	0.273932335	0.314839835	0.332969944	0.06234418	0.084702886	0.09750423	0.119075721	0.101023813	0.146171674
215.001967	215.0019669	C8H8O5S	8	8	0	5	0	1	0.6250	1.0000	0.132586644	0.25999543	0.300050282	0.144276435	0.124962366	0.109172181	0.084974006	0.138039086	0.199895141	0.163566148	0.138842109	0.192054677	0.216808126	0.113786508	0.284083901	0.244479581	0.083982487	0.104716886	0.126924682	0.09836855	0.345991081	0.329735145	0.212943474	0.418753436	0.345972377	0.15058529	0.180291284	0.256953592	0.121841016	0.213085724	0.217511933	0.1971233	0.220051751	0.126259491	0.166793267	0.1436482	0.157118135	0.115205197	0.161863891
215.019724	215.0197241	C8H8O7	8	8	0	7	0	0	0.8750	1.0000	0.208413117	0.199836051	0.192110763	0.087862531	0.11658128	0.100755853	0.214813637	0.422575441	0.366457773	0.176142981	0.190553628	0.291671839	0.396865064	0.096910773	0.173311664	0.165043132	0.221137204	0.370238906	0.399678769	0.140332305	0.220474524	0.202484545	0.293053731	0.343498672	0.347379389	0.100217824	0.108227847	0.151433282	0.150441477	0.148140628	0.339994952	0.324770373	0.339930331	0.080754952	0.124036308	0.079147529	0.170886518	0.141742511	0.193331497
215.034980	215.0349799	C12H8O4	12	8	0	4	0	0	0.3333	0.6667	1.255520222	1.187998948	1.078007889	0.51028018	0.510191719	0.487386976	1.178375771	2.181502018	2.032789465	0.997702615	0.931194443	1.626499693	2.012960605	0.487830515	0.760090766	0.77548589	1.166107843	1.875347468	2.204545121	0.94457623	1.099572205	1.002877396	1.672871667	1.725960987	1.826528893	0.617886205	0.73021743	0.790180468	0.983158942	1.000313406	1.759009585	1.927449643	2.02952036	0.592700229	0.792470888	0.657570221	0.966691596	0.809228315	1.083137887
215.046211	215.0462113	C11H8N2O3	11	8	2	3	0	0	0.2727	0.7273	0.061505793	0.061041795	0.053710995	0.074693859	0.070724256	0.072620957	0	0.076612762	0.083938076	0.085750604	0.042370053	0.092065278	0.100589984	0.081003074	0.125581844	0.112138369	0.040605774	0.07579919	0.058147368	0.082765571	0.106075975	0.064093523	0.089669704	0	0.11255098	0.093154574	0.098825985	0.127971669	0.096709603	0.087090042	0.098203176	0.116526104	0.112007024	0.093825763	0.147731532	0.101854485	0.063070341	0.075476224	0.094036047
215.056121	215.0561104	C9H12O6	9	12	0	6	0	0	0.6667	1.3333	0.741179409	0.701477588	0.77177109	0.630935997	0.677139642	0.67611893	0.434736563	0.855347053	0.741555596	0.664017242	0.677177486	0.83012597	1.006026088	0.666132639	1.043837367	1.060315108	0.449173837	0.644031209	0.776182153	0.613732698	0.696241241	0.659237836	0.829668271	1.020578151	0.945587957	0.66526502	0.880192876	0.877991062	0.628751689	0.740938698	0.948183785	1.003055531	1.051352599	0.727272309	0.851545669	0.723609075	0.681996185	0.647989094	0.772265201
215.092496	215.0924957	C10H16O5	10	16	0	5	0	0	0.5000	1.6000	0.583175833	0.610516747	0.667384532	0.583374385	0.618499697	0.653750933	0.240384805	0.492370757	0.445677474	0.528744722	0.613410767	0.611498914	0.691069756	0.571957867	0.914237811	0.940275392	0.250266454	0.378895776	0.444210526	0.453883071	0.709987749	0.652912749	0.665505283	0.813265039	0.777077887	0.555614251	0.844400657	0.728577767	0.429551229	0.575693828	0.578579316	0.61411948	0.6073436	0.681584722	0.963717064	0.627760369	0.605390025	0.579279596	0.68944638
215.107744	215.107752	C14H16O2	14	16	0	2	0	0	0.1429	1.1429	0.55421027	0.546312917	0.520460882	0.353463118	0.370217963	0.380382661	0.367790561	0.640290801	0.596442526	0.493680286	0.499392816	0.550577012	0.651559537	0.358088262	0.540392238	0.572463567	0.355891513	0.512125812	0.575180422	0.47009461	0.637377196	0.477055865	0.617177958	0.647124502	0.646648178	0.433545874	0.563655103	0.521828129	0.464496531	0.539879762	0.575233207	0.664784021	0.658953001	0.471904531	0.598400148	0.435614832	0.510045457	0.443959805	0.572863979
215.144141	215.1441408	C15H20O	15	20	0	1	0	0	0.0667	1.3333	0.10440927	0.097343067	0.115005778	0.080372511	0.087876621	0.079198278	0.067466852	0.103454458	0.091998907	0.110642255	0.101240328	0.144627455	0.153875905	0.066167675	0.116439139	0.086684765	0.074096796	0.104497167	0.139109358	0.0590628	0.170341076	0.074363883	0.132401157	0.132552931	0.113385453	0.083236769	0.11199546	0.084503468	0.075655806	0.114480097	0.102813728	0.142401025	0.099586959	0.103104863	0.094724026	0.071650358	0.099299975	0.092445133	0.107048497
216.030229	216.0302288	C11H7NO4	11	7	1	4	0	0	0.3636	0.6364	0.080245581	0.106996775	0.111422474	0.122908517	0.144944599	0.145233133	0.123697771	0.223762613	0.140116456	0.161050288	0.184303587	0.22395126	0.202571769	0.135134944	0.227402459	0.189963383	0.1062067	0.162051295	0.137969303	0.147334446	0.096062377	0.153361347	0.207557171	0.223418313	0.195404611	0.103553685	0.17445182	0.183429579	0.118340978	0.146826884	0.239556286	0.256084633	0.224227071	0.108330275	0.177078762	0.13397333	0.095889869	0.130776107	0.151896724
216.066610	216.0666142	C12H11NO3	12	11	1	3	0	0	0.2500	0.9167	0.179165411	0.184050526	0.180511877	0.248747887	0.294632812	0.31719372	0	0.245685065	0.179561887	0.288845249	0.27265867	0.323266255	0.330868123	0.24702188	0.406401897	0.381029881	0.147348073	0.232087373	0.182430778	0.232803546	0.222858939	0.289298828	0.307606661	0.367112137	0.41507173	0.225622314	0	0.386797561	0.242443033	0.261331938	0.374346442	0.33106904	0.407617745	0.202563834	0.350586951	0.287657004	0.208998669	0.225321823	0.243546444
217.014243	217.0142428	C11H6O5	11	6	0	5	0	0	0.4545	0.5455	0.926884348	0.868116093	1.002616245	0.295474169	0.388792585	0.396489115	1.044658318	1.568792386	1.752174832	0.74973563	0.771509795	1.627978532	1.792132231	0.326225583	0.469938761	0.444291209	1.02734057	1.745001012	1.835469899	0.710632882	0.733841137	0.732301222	1.587614523	1.229322447	1.320941245	0.388209826	0.427486765	0.439267609	0.72562824	0.799415404	1.23114914	1.451948629	1.507525472	0.371617444	0.432630044	0.419825607	0.726451638	0.701176183	0.775393674
217.035374	217.0353744	C8H10O7	8	10	0	7	0	0	0.8750	1.2500	0.18499755	0.16116786	0.21184456	0.095350414	0.138783952	0.158571861	0.187911037	0.327969576	0.309713211	0.210409935	0.19914668	0.391832798	0.347752628	0.121523954	0.164361237	0.191847669	0.228377213	0.350795124	0.366524457	0.153322321	0.175237867	0.158886056	0.297519072	0.279478607	0.292534435	0.113214073	0.154029015	0.131500846	0.185722655	0.199485761	0.300996998	0.291677161	0.252004551	0.128234768	0.122230296	0.098406708	0.180562366	0.178969449	0.185697577
217.061876	217.0618655	C11H10N2O3	11	10	2	3	0	0	0.2727	0.9091	0.133978465	0	0.169532508	0.124533823	0.188113855	0.18088357	0.050894869	0.12073667	0	0.152565575	0.159607172	0.194567796	0.217429874	0.11744414	0.177516556	0.189636404	0	0.128310167	0.137365726	0.154376353	0.133750251	0.149420087	0.202135324	0.133067637	0.176587447	0.161951053	0.204896227	0.22306319	0.155765163	0.162063774	0.16187803	0.1953227	0.16172579	0.151806977	0.188669077	0.20439509	0.166685976	0.13128808	0.176451757
217.071761	217.0717606	C9H14O6	9	14	0	6	0	0	0.6667	1.5556	0.291411019	0.273078628	0.38142174	0.323966037	0.402401771	0.448480442	0.153643843	0.239801613	0.238192101	0.328591968	0.364564763	0.468520019	0.401420119	0.323009899	0.473207385	0.509763847	0.160021525	0.233811529	0.241847395	0.248001476	0.28799732	0.372163597	0.403706991	0.407257673	0.382070478	0.269994435	0.363427138	0.347699796	0.23992891	0.288401669	0.27403768	0.315712933	0.315128054	0.348297569	0.39575641	0.302024575	0.316906994	0.327788072	0.349891915
217.087008	217.0870161	C13H14O3	13	14	0	3	0	0	0.2308	1.0769	1.417921454	1.36270487	1.581955023	0.905355031	1.168908921	1.287742082	1.063885229	1.49634021	1.68766973	1.416868633	1.486316654	1.904968912	1.961242281	0.896315658	1.310715816	1.270364043	0.986859861	1.653974615	1.621272083	1.413847076	1.50074393	1.459020034	1.929402955	1.65460577	1.628361938	1.175575777	1.499022414	1.410492405	1.386571656	1.516254492	1.58529987	1.629026025	1.753650914	1.190132937	1.426491862	1.254745848	1.42401903	1.318151958	1.489183884
217.108147	217.1081465	C10H18O5	10	18	0	5	0	0	0.5000	1.8000	0.127638029	0.128807422	0.125841998	0.104378096	0.144256072	0.152139534	0.04769755	0.071973886	0.087573591	0.11892065	0.131084688	0.132457824	0.129038788	0.10918445	0.147656271	0.163212556	0.050255194	0.079486523	0.097465021	0.101829604	0.13114564	0.139422289	0.151352881	0.150104351	0.144520112	0.144831067	0.186108831	0.141053384	0.110489661	0.114165846	0.089973029	0.119370994	0.102342414	0.138535067	0.169505496	0.134081321	0.1059198	0.138845845	0.133930933
217.123396	217.1234011	C14H18O2	14	18	0	2	0	0	0.1429	1.2857	0.773554501	0.731774379	0.839125564	0.427915848	0.593094984	0.651948363	0.531675775	0.752329004	0.893090704	0.764907198	0.824743421	0.819117354	0.858363516	0.443312851	0.585972772	0.669983414	0.540973612	0.830465267	0.843249122	0.693188938	0.897465789	0.784683208	0.907044247	0	0.800880437	0.534189965	0.681945224	0.638478375	0.674654654	0.74800268	0.68536745	0.719909536	0.716395595	0.591758514	0.697379731	0.53742515	0.714130747	0.684008625	0.766044535
218.045878	218.0458779	C11H9NO4	11	9	1	4	0	0	0.3636	0.8182	0.222925151	0.257811356	0.215520457	0.248723671	0.318257833	0.269625501	0.225423623	0.337349953	0.320719787	0.34695428	0.329963565	0.306716965	0.353312635	0.275607423	0.340275994	0.307449103	0.192699213	0.326808048	0.302270496	0.344167126	0.306225342	0.340924103	0.317084582	0.399884339	0.396612406	0.272060355	0.368491232	0.359077472	0.331004367	0.260660532	0.434839689	0.391968683	0.403900178	0.224456896	0.324461527	0.277157161	0.246949684	0.1962828	0.262435493
218.082254	218.0822641	C12H13NO3	12	13	1	3	0	0	0.2500	1.0833	0.257593582	0.24978888	0.235683888	0.366805368	0.413876691	0.373088179	0.142830664	0.219025286	0.194558889	0.357736283	0.382878979	0.315774029	0.30469727	0.366486606	0.459836368	0.422625331	0.164896188	0.23090144	0.174574606	0.350938978	0.332794233	0.382316279	0.28324412	0.379690107	0.396015402	0.354215631	0	0.458331204	0.353971061	0.280298711	0.415504288	0.39708528	0.4176174	0.330625376	0.429377693	0.374434976	0.328408175	0.247099965	0.230438406
218.993508	218.9935076	C10H4O6	10	4	0	6	0	0	0.6000	0.4000	0.27726034	0.265146746	0.251190048	0.071431909	0.069329569	0.071852655	0.394537385	0.64643383	0.584292284	0.205141031	0.158846417	0.510474273	0.546932747	0.062018893	0.064848455	0.095349919	0.42752974	0.548130228	0.636301189	0.150393494	0.208248822	0.161956796	0.48621101	0.384695846	0.463515366	0.07261922	0.093312894	0.093835398	0.144968916	0.183066052	0.520454899	0.556496593	0.59098546	0.054997261	0.07091934	0.073239538	0.140893832	0.158254862	0.2139578
219.041125	219.0411249	C10H8N2O4	10	8	2	4	0	0	0.4000	0.8000	0.086503288	0.098080282	0.09960246	0.103058356	0.104787971	0.150035465	0.091461707	0.112814096	0.089775615	0.118565411	0.105180105	0.15373223	0.178751889	0.121742498	0.15938595	0.169905824	0.067591725	0.103699783	0.087112445	0.10821158	0.136719547	0.097176816	0.159018725	0.121921081	0.168767225	0.158156119	0.188450725	0.209623408	0.104826439	0.146840886	0.155775197	0.169941265	0.219753511	0.127225143	0.186056148	0.16574902	0.086490237	0.115176873	0.157370658
219.051025	219.0510247	C8H12O7	8	12	0	7	0	0	0.8750	1.5000	0.114362471	0.130683725	0.116152102	0.096290147	0.096406866	0.106418439	0.101034269	0.175285551	0.163836627	0.104432329	0.118586181	0.17317476	0.18396426	0.082010984	0.138624653	0.134013801	0.104990092	0.141586914	0.145566191	0.062352072	0.089656653	0.090556394	0.166471585	0.193611275	0.18892538	0.080777804	0.123654548	0.125946568	0.084154531	0.114937294	0.165331068	0.17814861	0.164368153	0.076064568	0.093252824	0.086026029	0.085107561	0.097024055	0.103790794
219.066270	219.0662793	C12H12O4	12	12	0	4	0	0	0.3333	1.0000	2.428006275	2.410787931	2.629482285	1.504582306	1.817115446	2.03550257	2.073001566	3.17154125	2.729228401	2.094702363	2.112612785	3.025997169	3.391356683	1.472671726	2.342873996	2.292957567	2.042155741	2.500208233	2.742518254	2.001420056	2.333590687	2.233997647	3.118976884	0	3.365291666	2.038160017	2.593560665	2.66458267	2.060929315	2.66086723	3.561950214	3.760576642	3.93118165	1.854907536	2.328768216	2.45458714	1.99979992	2.173449172	2.520093174
219.077500	219.0775115	C11H12N2O3	11	12	2	3	0	0	0.2727	1.0909	0.19845463	0.189118738	0.204706181	0.21843451	0.248080076	0.284131645	0	0.122028586	0.109422384	0.191497527	0.214890706	0.260163285	0.277680956	0.221973578	0.334688101	0.332138789	0.083107919	0.127327405	0.118778875	0.175938938	0	0.224322234	0.251290491	0	0.265000169	0.263058332	0.334214065	0.355982526	0.205267263	0.250837863	0.276455999	0.26960062	0	0.26211795	0.357621502	0.308936247	0.188251784	0.186720311	0.234881339
219.102656	219.1026655	C13H16O3	13	16	0	3	0	0	0.2308	1.2308	1.988848577	2.02446276	2.106601266	1.306279923	1.598698148	1.799654183	1.543541576	2.223187993	1.972017746	1.822010236	1.795269049	2.222479588	2.392787675	1.218146664	1.984734918	1.963922585	1.497816593	1.809168536	1.953897565	1.694322147	2.286440356	1.921752095	2.294550143	2.421360349	2.433628233	1.655287423	2.21077077	2.164097417	1.669767272	2.176735475	2.383244611	2.553158527	2.630808488	1.646729581	2.110839053	2.022830228	1.754077158	1.875719749	2.167374872
219.139042	219.1390519	C14H20O2	14	20	0	2	0	0	0.1429	1.4286	0.682903936	0.752418731	0.730649013	0.403481158	0.544903687	0.604390512	0.546883469	0.81413993	0.74528974	0.605581485	0.650005114	0.705842411	0.831775588	0.420859724	0.640583684	0.65033796	0.560018543	0.630502055	0.659255902	0.535483855	0.911530431	0.702821154	0.768262424	0.805827626	0.767988415	0.472779568	0.680689129	0.55773859	0.526205729	0.695320515	0.687492744	0.779265297	0.784095916	0.517651262	0.713346875	0.496966858	0.587188057	0.70011123	0.713740538
220.025144	220.0251443	C10H7NO5	10	7	1	5	0	0	0.5000	0.7000	0.123649113	0.134818317	0.199114604	0.133062045	0.199366531	0.161802259	0.139041212	0.296360018	0.213527665	0.207451179	0.216377464	0.268793426	0.255732102	0.142011837	0.223917632	0.212456696	0.149768828	0.219466241	0.22735136	0.167223995	0.168935168	0.172715405	0.250187915	0.232318548	0.27177649	0.136126828	0.228286034	0.227705302	0.181478616	0.186203909	0.271033209	0.307965488	0.2501889	0.126864933	0.210418787	0.209256004	0.135271576	0.151461118	0.162530658
220.061525	220.0615293	C11H11NO4	11	11	1	4	0	0	0.3636	1.0000	0.334581843	0.305180478	0.392668971	0.418984806	0.602385998	0.505798854	0.224297671	0.402559647	0.306997887	0.498463223	0.465848746	0.518107159	0.493245021	0.42580892	0.676706164	0.695162067	0.217971027	0.358263066	0.301396366	0.452281221	0.385030987	0.510649497	0.494483333	0.593433103	0.569888609	0.396266273	0.712369023	0.711766178	0.444279015	0.473625555	0.607814146	0.579603163	0.546868136	0.378486959	0.660801951	0.577640221	0.365307531	0.389288366	0.398428125
221.009159	221.009159	C10H6O6	10	6	0	6	0	0	0.6000	0.6000	1.292369891	1.281625439	1.325356401	0.341431578	0.399047987	0.432390813	1.49426811	2.26200867	2.62907679	1.142585128	0.999334604	2.339730202	2.403748135	0.332647574	0.444295147	0.474523197	1.508524019	2.633627263	2.754764231	0.863853557	0.890380241	0.993719202	2.234485385	1.713886553	1.836851518	0.411628121	0.443346585	0.51069779	0.865783701	1.033004369	1.715466503	2.014561559	2.08334597	0.384208739	0.423724121	0.440686898	0.893193819	0.924498507	0.995788113
221.027784	221.0277836	C11H10O3S	11	10	0	3	0	1	0.2727	0.9091	0.081520737	0.078703063	0.089240356	0.055027605	0.073496144	0.090893045	0	0.04951759	0.049230694	0.06986716	0.106016189	0.116899609	0.107290145	0.065930631	0.090793642	0.095970959	0	0	0.05256979	0.073825724	0	0.063317653	0.131481239	0.129928634	0.069168722	0.092903203	0.110454113	0.113823566	0.064844599	0.076728228	0.068002049	0.102864428	0.106865289	0.068726736	0.104533857	0.086440545	0.086007234	0.088759569	0.081329518
221.045529	221.0455446	C11H10O5	11	10	0	5	0	0	0.4545	0.9091	2.411551623	2.303775034	2.607830057	1.014897373	1.347857751	1.402102462	2.145685927	3.168710634	3.694492419	2.209596654	2.235227057	3.477953863	3.527541237	1.055727834	1.523439731	1.489840943	2.172503051	3.604124453	3.730580049	2.140724255	2.20709169	2.265964732	3.366267805	0	2.904187577	1.425797994	1.845275967	1.815781515	2.224683351	2.440013584	3.044650409	3.267599924	3.535067739	1.284757029	1.533805669	1.512702303	2.016583863	2.032401079	2.19764134
221.048913	221.0489127	C8H14O5S	8	14	0	5	0	1	0.6250	1.7500	0.079832779	0.081631864	0.111669009	0.090467091	0.140648956	0.131492265	0	0	0	0.080011014	0.098965103	0.136658699	0.093214032	0.114822216	0.161166181	0.138695505	0	0	0.056165226	0.076079359	0.072618926	0.080432093	0.108285423	0.124052708	0.092916393	0.120440814	0.10631153	0.147043598	0.102978575	0.106783647	0.075613266	0.080383675	0.111354505	0.101508884	0.099445881	0.121837641	0.082016651	0.097181206	0.087323985
221.056778	221.0567779	C10H10N2O4	10	10	2	4	0	0	0.4000	1.0000	0.167280488	0.158178512	0.165125711	0.144617742	0.227905222	0.236263053	0.094252043	0.128555921	0.15867808	0.215307667	0.199644454	0.250690668	0.243388827	0.173697612	0.262039897	0.212781687	0.075206044	0.129147687	0.166079556	0.180876481	0.191119508	0.225187002	0.260670215	0.218728727	0.184162484	0.210509312	0.285421547	0.281195832	0.188908973	0.23820196	0.194900933	0.212582905	0.246129925	0.209994567	0.247003414	0.2209171	0.176957851	0.175919659	0.190972542
221.060800	221.0608	C15H10O2	15	10	0	2	0	0	0.1333	0.6667	0.221887025	0.186798096	0.185592543	0.097883371	0.137054414	0.150606397	0.205781675	0.263761019	0.318224894	0.216858186	0.170608395	0.355729159	0.394657494	0.111722328	0.15542927	0.161675377	0.179934513	0.322065057	0.316041398	0.172681109	0.201383001	0.2023195	0.31129426	0.230520406	0.278862926	0.137528806	0.111849032	0.160923198	0.165543978	0.195293402	0.260273502	0.284031826	0.327838369	0.143862701	0.147732832	0.120664935	0.178985224	0.140273493	0.182173317
221.081920	221.081931	C12H14O4	12	14	0	4	0	0	0.3333	1.1667	2.962290321	2.912268749	3.266655169	1.984626288	2.706566218	2.805935026	2.009716251	2.85456595	3.371574676	2.991130525	3.166729019	3.799046713	3.817370065	1.96778188	2.922422214	2.834940641	1.966401422	3.151147753	3.333365691	2.980670458	3.202283635	3.175302754	3.827300421	0	3.304573933	2.720396312	3.602971503	3.418092129	3.020452062	3.426740758	3.374169482	3.613369031	3.866344199	2.717163318	3.215068616	3.020526533	2.898541665	2.968993796	3.057164765
221.093143	221.0931593	C11H14N2O3	11	14	2	3	0	0	0.2727	1.2727	0.174794955	0.171480243	0.158755194	0.205462434	0.290984872	0.294328109	0.070316022	0.068790915	0.11219316	0.188115093	0.237821891	0.262771387	0	0.214353381	0.299295468	0.296228539	0.065856082	0	0.109970008	0.184565285	0	0	0.256684241	0	0.222214652	0.284404752	0	0	0.178083144	0.20114871	0.198463224	0	0	0.266783986	0.315983025	0.238914384	0.196916723	0.182227903	0.187440654
221.118311	221.1183168	C13H18O3	13	18	0	3	0	0	0.2308	1.3846	2.064293933	2.144907779	2.257137639	1.342997337	1.793252581	1.838434303	1.441722084	1.991270767	2.341335672	2.109126788	2.306986897	2.429848625	2.431805849	1.317869312	1.838505275	1.867833936	1.31280737	2.156423437	2.27256404	1.877664443	2.505517127	2.296163965	2.444781886	2.218460609	2.129780607	1.563278024	2.180823606	1.883955379	1.892984363	2.145551683	1.821788586	2.029058792	2.141842761	1.758415756	2.092053429	1.629129014	2.056895344	2.080710275	2.088352405
222.040795	222.0407945	C10H9NO5	10	9	1	5	0	0	0.5000	0.9000	0.233763182	0.246084229	0.214072868	0.252706731	0.262093935	0.227957624	0.153197003	0.318521816	0.242035747	0.332198121	0.326943219	0.278434088	0.304178205	0.265054696	0.321052846	0.328384381	0.185739927	0.291899761	0.282448703	0.300833914	0.292214829	0.326694749	0.269939272	0.363444542	0.301154427	0.260333938	0.353353681	0.355354038	0.308327745	0.258371125	0.401371015	0.38603065	0.409115849	0.242536027	0.298845813	0.27245305	0.272713399	0.196374141	0.219165077
222.077169	222.0771789	C11H13NO4	11	13	1	4	0	0	0.3636	1.1818	0.372230377	0.375770708	0.350295926	0.532841904	0.551681278	0.495535807	0.208488574	0.3186181	0.302619792	0.564793159	0.505364099	0.491352149	0.434292515	0.557979709	0.685000175	0.661107646	0.192246911	0.328291291	0.306396092	0.546920939	0.496707753	0.578150513	0.467553767	0.547234015	0.580399735	0.576426078	0.699010593	0.72269395	0.545037747	0.422377145	0.623879473	0.586592529	0.588841453	0.527709513	0.700412307	0.569190512	0.446160615	0.336162824	0.40532126
222.113578	222.1135654	C12H17NO3	12	17	1	3	0	0	0.2500	1.4167	0.138436556	0.132179679	0.141522669	0.21431281	0.217466786	0.193612383	0.061780386	0	0.086177188	0.180157088	0.200521973	0.145804346	0.144512923	0.205879819	0.272888553	0.249169019	0.072627116	0.076505357	0.086548823	0.177836067	0.147807387	0.224352749	0.153353259	0.21921344	0.208449683	0.192740397	0.264821993	0.251398011	0.185395322	0.14010595	0.177863515	0.177458466	0.116977964	0.219729283	0.253603087	0.193588869	0.163994686	0.143560344	0
223.036039	223.0360389	C9H8N2O5	9	8	2	5	0	0	0.5556	0.8889	0.083657624	0.081456122	0.096018681	0.066739385	0.082164091	0.091186481	0	0.087822111	0.068561827	0.059667051	0.057748702	0.090173523	0.09356792	0.062691385	0.10773497	0.115687465	0.057281534	0.049592171	0.076664136	0.062396523	0	0.085186455	0.052056308	0.121798813	0.129170246	0.097684837	0.082610974	0.118394178	0.083476236	0.0983107	0.132252477	0.116671898	0.120966402	0.080900127	0.088365064	0.102508057	0.081200324	0.066277972	0.068515814
223.040064	223.0400643	C14H8O3	14	8	0	3	0	0	0.2143	0.5714	0.292979215	0.267560437	0.247545964	0.179269697	0.139527783	0.175964711	0.256797035	0.449284727	0.451932751	0.281912383	0.224434433	0.461802069	0.523299253	0.143502524	0.197434464	0.208149493	0.261887336	0.455768177	0.463946662	0.210166303	0.297383527	0.222774253	0.42151941	0.416619246	0.422117138	0.201237926	0.214661459	0.221732702	0.203554684	0.260825973	0.517915806	0.50499542	0.577711458	0.159282935	0.20054304	0.174618681	0.220197069	0.201165882	0.26487348
223.043440	223.04344	C11H12O3S	11	12	0	3	0	1	0.2727	1.0909	0.073415746	0.05242612	0.079444889	0.071375662	0.090554709	0.096051246	0	0	0.05190108	0.065705018	0.084105518	0.095616084	0.118056867	0.072039329	0.100128808	0.121914634	0	0	0.05938226	0.063568185	0.104540265	0.084377651	0.104848692	0.087373997	0.111440532	0.101311281	0.117323943	0.125558243	0.086476396	0.068228799	0.100851354	0.109068789	0.095166546	0.085754738	0.098378482	0.112450179	0.05121081	0.070337809	0.104590788
223.061176	223.0611932	C11H12O5	11	12	0	5	0	0	0.4545	1.0909	2.32065683	2.347873211	2.745249756	1.603305008	1.730046484	1.927468231	1.667893318	3.155578518	2.714454732	2.107140618	2.165637706	2.984524856	3.273257995	1.608438476	2.430845105	2.344481218	1.6843705	2.53751995	2.790858108	2.136526347	2.477607678	2.214333793	2.981519167	0	3.353166247	2.144031553	0	2.716209115	2.197640597	2.790820233	3.653622912	3.916102765	4.001873842	1.989542946	2.45575895	2.371627419	2.012505322	2.133938008	2.548548105
223.076449	223.0764492	C15H12O2	15	12	0	2	0	0	0.1333	0.8000	0.249438411	0.259515985	0.2701752	0.156566016	0.182644668	0.17843985	0.229943483	0.387108334	0.35860938	0.227992073	0.204881881	0.407124553	0.471563052	0.15688661	0.212177024	0.241417596	0.228545719	0.289041087	0.374680713	0.193663687	0.300229337	0.236518518	0.391622071	0.420419746	0.357114759	0.191112022	0.201525979	0.214314504	0.206818995	0.244425713	0.38082376	0.445733478	0.395487857	0.193118556	0.226262855	0.158359861	0.232036706	0.213224728	0.254994109
223.097575	223.0975809	C12H16O4	12	16	0	4	0	0	0.3333	1.3333	2.689243421	2.802965365	3.181745814	2.112125662	2.286864849	2.581663349	1.557341641	2.917284805	2.486833889	2.457595458	2.613009216	3.047753681	3.317015882	2.024498128	3.115053577	3.107525187	1.550783084	2.208234186	2.439805444	2.347477371	3.265720708	2.75266129	3.251206103	3.6085701	3.664595121	2.528530825	3.594619689	3.13591533	2.311051309	3.029980451	3.490657642	3.58355129	3.734572905	2.678487433	3.551166976	2.809355396	2.528043808	2.660873666	3.017620986
223.108818	223.108818	C11H16N2O3	11	16	2	3	0	0	0.2727	1.4545	0.098897634	0.075957668	0.103052201	0.103567051	0.093478762	0.12409705	0.040742105	0	0.061123584	0.068263903	0.092898872	0.108168307	0.094244497	0.123415199	0.138184096	0.156546042	0	0.053801562	0.045388895	0.067599217	0.127183511	0.090641792	0.112641648	0.116320297	0.102181492	0.126022037	0.165488477	0.121528378	0.061867731	0.103947332	0.088299469	0.131675039	0.107898553	0.121170577	0.145314122	0.117216533	0.069634654	0.081491086	0.088151149
224.020066	224.0200655	C9H7NO6	9	7	1	6	0	0	0.6667	0.7778	0.07495282	0.057350058	0.095937357	0.075371172	0.084837138	0.08765191	0.054520789	0.132355722	0.085069943	0.118859782	0.09384907	0.134983579	0.111574199	0.08809373	0.126954076	0.102308947	0.075784785	0.120459805	0.092109533	0.105854789	0.080634841	0.080785157	0.119924799	0.122077972	0.154642758	0.078262158	0.08315087	0.129398468	0.090848019	0.100792446	0.160605064	0.141964684	0.138955333	0.080417408	0.112206211	0.120470879	0.070343321	0.081177544	0.08726563
224.056425	224.0564419	C10H11NO5	10	11	1	5	0	0	0.5000	1.1000	0.236044941	0.241165242	0.308482806	0.351329801	0.409938885	0.38291645	0	0.340370275	0.230156321	0.396645127	0.375185596	0.395829234	0.436312379	0.363130925	0.541335302	0.511946258	0.144864323	0.273626801	0.254892319	0.353814091	0.303218119	0	0.404112844	0	0	0.338660337	0	0.577542421	0.347944548	0.36818084	0.514824485	0	0.465437649	0.312841085	0.506143818	0.446767996	0.287964218	0.29219821	0.346683254
224.092820	224.0928278	C11H15NO4	11	15	1	4	0	0	0.3636	1.3636	0.185659042	0.184113785	0.263820578	0.321822835	0.43783264	0.401034246	0.077452105	0.225457327	0.154555006	0.327947646	0.346663136	0.316667623	0.306247242	0.339755433	0.54603813	0.512059729	0.088246052	0.181643841	0.153258015	0.251018591	0.292428674	0.374886654	0.331260969	0.395558958	0.41885682	0.294571113	0.504303037	0.515648796	0.274736592	0.273966026	0.324692744	0.340759549	0.321643304	0.314929747	0.510274575	0.370302391	0.260290171	0.277817397	0.292558224
225.004075	225.0040753	C9H6O7	9	6	0	7	0	0	0.7778	0.6667	0.24108696	0.227178513	0.272733361	0.065887347	0.054173457	0.086139087	0.304422505	0.445580381	0.523182568	0.22743839	0.206294838	0.443177707	0.461131618	0.055128953	0.08500624	0.084140247	0.279748078	0.489237596	0.553157705	0.12557919	0.146731304	0.152824364	0.400773719	0.322120202	0.356431222	0.042563743	0.123978268	0.082427488	0.158630984	0.163379688	0.34109149	0.326063887	0.391537021	0.054885915	0.048152518	0.049224709	0.147297586	0.153337032	0.164847226
225.019329	225.0193288	C13H6O4	13	6	0	4	0	0	0.3077	0.4615	0.179388428	0.137958805	0.151948993	0.068553626	0.046728602	0.069197728	0.216478002	0.330023255	0.34313688	0.164441644	0.166077064	0.337858171	0.376030128	0.055633057	0.061714522	0.087211534	0.201866037	0.391540712	0.378446541	0.124357297	0.149151877	0.137798162	0.312438305	0.265453998	0.24718106	0.075318008	0.066854385	0.089340121	0.130795607	0.160121068	0.228026621	0.292364807	0.328006886	0.066676662	0.074809625	0.051503777	0.125159203	0.100332389	0.145867133
225.022698	225.0226985	C10H10O4S	10	10	0	4	0	1	0.4000	1.0000	0.083047338	0.102699592	0.114884076	0.111444227	0.173687515	0.154330184	0	0	0.063860009	0.09930396	0.101625753	0.135122371	0.142571673	0.124660326	0.169427381	0.162479768	0	0.076232354	0.050690919	0.104788123	0.107322239	0.097987699	0.128783772	0.089078908	0.148597476	0.135072638	0.222342572	0.172514	0.096895319	0.130258156	0.128622506	0.151687669	0.148226327	0.13460387	0.206080198	0.178922103	0.113147666	0.098883167	0.141005221
225.040452	225.0404592	C10H10O6	10	10	0	6	0	0	0.6000	1.0000	1.214009732	1.103133633	1.488547217	0.65103281	0.867504659	0.956997983	1.148308531	1.771653727	2.019042158	1.299196816	1.220762511	1.974357002	2.003161695	0.68711822	0.9666123	0.967229721	1.208207575	2.099277543	1.981164563	1.273728135	1.169757422	1.225266846	1.88846956	1.606293189	1.599716734	0.783111006	1.05285075	1.074547197	1.331569075	1.413488309	1.7776829	1.913572641	2.02209535	0.76031071	0.868536744	0.879088438	1.139303398	1.076514964	1.205010107
225.051691	225.0516914	C9H10N2O5	9	10	2	5	0	0	0.5556	1.1111	0.084210754	0.094440202	0.069228803	0.096239903	0.119684058	0.138092684	0.057093911	0.08842746	0.072081869	0.106263475	0.108652899	0.117543662	0.126549125	0.090212909	0.130220909	0.137769579	0.075269296	0.08837736	0.091436198	0.090230614	0.09547497	0.100779074	0.081644611	0.116305912	0.092729737	0.109535695	0.158307355	0.131148603	0.121542549	0.101640229	0.147699951	0.159673235	0.088866018	0.114004272	0.142236991	0.113869854	0.118004706	0.067180856	0.099299874
225.055714	225.0557136	C14H10O3	14	10	0	3	0	0	0.2143	0.7143	0.619051005	0.536869778	0.626390658	0.299712928	0.38066441	0.411092653	0.622718228	0.90896119	1.062809093	0.682967667	0.625669158	1.059795756	1.160124324	0.289202742	0.413367877	0.412027928	0.619559136	1.059088594	1.063484445	0.519794864	0.624161295	0.568186219	1.063984707	0.779076458	0.851633874	0.318600568	0.355452657	0.413399128	0.545151024	0.59335295	0.861364166	0.96452138	0.962367235	0.347490206	0.415912292	0.349435395	0.546332294	0.472174293	0.593279484
225.059084	225.0590843	C11H14O3S	11	14	0	3	0	1	0.2727	1.2727	0.079774356	0.052235505	0.07665343	0.074538562	0.10909738	0.131216024	0	0	0	0.071079772	0.088608159	0.089192254	0.108511364	0.090476953	0.12526576	0.114179052	0	0	0	0.067191583	0.072666451	0.08659444	0.091523956	0.091802136	0.071613048	0.077318622	0.107779935	0.113729622	0.049707783	0.078618055	0.071042601	0.076393285	0.070947299	0.105540926	0.13960806	0.099156735	0.071636443	0.093913244	0.097331288
225.076847	225.0768446	C11H14O5	11	14	0	5	0	0	0.4545	1.2727	2.379470616	2.34189697	3.046502801	2.013654691	2.724916763	3.017254708	1.522816895	2.267753182	2.518035813	2.584896696	2.776101117	3.311491532	3.348701779	2.045503521	2.936943818	2.899045754	1.528272841	2.579131316	2.422809074	2.5867888	2.744135303	2.764460559	3.350600592	2.951715918	2.981333405	2.301778801	3.373477203	3.017044613	2.609590581	2.861782093	2.775760988	3.002324894	3.145502738	2.488423763	3.191196925	2.623091216	2.62190915	2.516706707	2.716780499
225.113217	225.1132305	C12H18O4	12	18	0	4	0	0	0.3333	1.5000	1.63982798	1.654763515	2.059626487	1.306812115	1.823841858	1.974563668	0.971116396	1.456742408	1.677221511	1.778651239	1.884389947	2.071675591	2.133920062	1.329543683	1.88199404	1.886330367	1.019398948	1.65424666	1.600458758	1.572665313	2.077226019	1.928112765	2.207495477	0	1.965646007	1.385618978	2.030505013	1.661243863	1.635606072	1.683163542	1.540135141	1.679366363	1.695040886	1.628526134	2.143832035	1.502757412	1.867655218	1.73945839	1.798083439
225.149617	225.1496168	C13H22O3	13	22	0	3	0	0	0.2308	1.6923	0.144222213	0.15199986	0.16720634	0.10328476	0.13467807	0.179419913	0.110056625	0.163909457	0.200326939	0.183513782	0.185020377	0.199224271	0.207179893	0.121285269	0.161845948	0.152549292	0.102281502	0.169296094	0.180872391	0.161271593	0.197006714	0.194101367	0.225996438	0.213950883	0.193791296	0.114419393	0.152615884	0.115057931	0.120293913	0.146894934	0.116550214	0.141803589	0.163629622	0.154252074	0.180022441	0.12530543	0.188219875	0.18068832	0.172536215
226.035706	226.0357062	C9H9NO6	9	9	1	6	0	0	0.6667	1.0000	0.120169681	0.125824488	0.116911209	0.113361042	0.13621057	0.139602888	0.092142091	0.189459506	0.149210998	0.186719272	0.172039516	0.162052237	0.170199492	0.136347525	0.166052171	0.14012635	0.111887995	0.140008	0.150795843	0.163343286	0.147661817	0.165035906	0.154462633	0.203730714	0.186337949	0.127754118	0.159833781	0.153566344	0.137225805	0.111745951	0.204988178	0.166340966	0.2074042	0.114973914	0.131962907	0.109928806	0.131432268	0.104934699	0.118948965
226.050960	226.0509596	C13H9NO3	13	9	1	3	0	0	0.2308	0.6923	0.118697865	0.118182103	0.098053974	0.117598996	0.165014545	0.15664367	0.08607798	0.165770033	0.148882303	0.163593543	0.155926843	0.203215571	0.195931307	0.124299767	0.155377745	0.149605726	0.10781253	0.157940137	0.157674416	0.129009019	0.126345379	0.16526927	0.149790403	0.189050193	0.20174578	0.150547377	0.149945253	0.140832539	0.135954826	0.094170218	0.235854928	0.23670646	0.227322452	0.134612099	0.147329559	0.143108242	0.148910942	0.102152436	0.112373052
226.087349	226.0873489	C14H13NO2	14	13	1	2	0	0	0.1429	0.9286	0.061960954	0.060915794	0.050400725	0.093590726	0.111832387	0.091485212	0.0435075	0.06042409	0.062407226	0.100310788	0.085139518	0.099309693	0.090125809	0.091876391	0.138978302	0.102300463	0	0.077605342	0.08048711	0.093122194	0.099916032	0.121535026	0.115155696	0.103669104	0.131752107	0.056192247	0.099917153	0.097394382	0.073917726	0.050703692	0.089655612	0.116574471	0.109554907	0.102663917	0.092575881	0.068679068	0.078234394	0.059599339	0.060894575
226.108478	226.1084779	C11H17NO4	11	17	1	4	0	0	0.3636	1.5455	0.075285969	0.083667294	0.115193289	0.154093871	0.177338076	0.177897736	0	0.063596224	0	0.149079341	0.151130908	0.108992518	0.114080043	0.148571921	0.184286722	0.206787049	0	0.051625682	0.067840341	0.115741087	0.122332369	0.151416835	0.110331895	0.171892512	0.123523493	0.134619465	0.147819438	0.150912447	0.109940381	0.087888327	0.110470762	0.15040734	0.120708221	0.15796024	0.176161029	0.109460377	0.093779247	0.110212085	0.085575836
227.001965	227.0019652	C9H8O5S	9	8	0	5	0	1	0.5556	0.8889	0.076941579	0.069093845	0.080452121	0.093326819	0.093707605	0.147064207	0	0.063213469	0.049435352	0.085859389	0.085455296	0.11398261	0.139679671	0.125874875	0.179311757	0.159592253	0	0.05869085	0.072266071	0.076275511	0.125829422	0.096977469	0.1319366	0.130636652	0.140333631	0.127540462	0.115531882	0.185687741	0.095853923	0.108042196	0.142596632	0.116539983	0.132005503	0.124040716	0.161389109	0.152574293	0.060099855	0.086181507	0.085189667
227.019723	227.0197233	C9H8O7	9	8	0	7	0	0	0.7778	0.8889	0.316175927	0.296780451	0.381830615	0.127649917	0.148673451	0.158427957	0.404871522	0.711685564	0.664689146	0.301619735	0.311744059	0.468151792	0.583905827	0.151762714	0.218342392	0.207067722	0.470612581	0.669499923	0.698442521	0.297877037	0.273018837	0.255527369	0.488240133	0.596240266	0.530062518	0.163712115	0.161859592	0.200052286	0.286700872	0.297904368	0.563404351	0.633278928	0.691284232	0.137816813	0.172272204	0.190306307	0.271554906	0.216675299	0.29154666
227.034981	227.0349777	C13H8O4	13	8	0	4	0	0	0.3077	0.6154	0.92988954	0.850040661	0.825128461	0.421155129	0.455839554	0.464253001	1.133011732	1.757648042	1.703162404	0.843617339	0.749412211	1.404764604	1.651457568	0.421439843	0.602756976	0.597944367	1.180330728	1.693406366	1.815290677	0.735250047	0.876242128	0.762927331	1.341381014	1.377466102	1.473636523	0.455283246	0.50535695	0.629116307	0.784314935	0.785647955	1.461715899	1.629015894	1.717137312	0.469676365	0.561175783	0.477949171	0.795970289	0.633950419	0.814121369
227.038352	227.0383521	C10H12O4S	10	12	0	4	0	1	0.4000	1.2000	0.090853478	0.100466099	0.113284443	0.102792192	0.128382343	0.119482107	0	0.059610465	0	0.082466635	0.081471815	0.080959043	0.117938255	0.099019453	0.139458812	0.163302873	0	0	0.05558001	0.098485348	0.102577984	0.079138627	0.075997932	0.110344673	0.127672824	0.118874389	0.151169557	0.16319611	0.092864978	0.108753064	0.14141567	0.12103052	0.137318828	0.134263071	0.151756621	0.147211799	0.106020733	0.089029236	0.097287724
227.056115	227.0561086	C10H12O6	10	12	0	6	0	0	0.6000	1.2000	1.483139668	1.433937288	1.661826438	1.362234913	1.551906414	1.631726796	1.115333427	1.807959775	1.649180696	1.453597311	1.517989447	1.822049775	2.068439956	1.397845178	2.040863936	2.076386542	1.147197967	1.668884396	1.684958168	1.482995021	1.601019125	1.557359345	1.812119345	2.05809087	2.118771281	1.36553048	1.866422478	1.833588845	1.535658837	1.643691984	2.111370495	2.236207352	2.252555268	1.432307824	1.796471429	1.559154942	1.523613059	1.337101042	1.633627191
227.067337	227.0673373	C9H12N2O5	9	12	2	5	0	0	0.5556	1.3333	0.077343665	0.082602592	0.07248477	0.086633496	0.102328679	0.125565614	0.041858491	0.075120785	0.051226584	0.084715147	0.100352951	0.097438045	0.10180715	0.090259768	0.159550398	0.160328177	0	0.052536506	0.061462025	0.078933254	0.091834656	0.079241019	0.09400198	0.09081649	0.123105956	0.100918218	0.144021248	0.132867652	0.068977782	0.075295098	0.086021935	0.133768164	0.122570511	0.106363353	0.123490004	0.106633562	0.074134459	0.061572546	0.094618101
227.071340	227.0713617	C14H12O3	14	12	0	3	0	0	0.2143	0.8571	0.818515213	0.775279787	0.830473384	0.528292107	0.584194822	0.600673017	0.784736681	1.225816283	1.189845838	0.788611722	0.720278769	1.12546895	1.340137148	0.520383031	0.743172881	0.731966033	0.829289192	1.11624876	1.184924197	0.751170357	0.926054014	0	1.091684596	0	0	0.570625838	0	0.757656493	0.759237445	0.780306083	1.149998273	0	0	0.607216388	0.702531395	0.643952574	0.793372435	0.641159841	0.836436796
227.082596	227.0825964	C13H12N2O2	13	12	2	2	0	0	0.1538	0.9231	0.087071074	0.078100975	0.06298943	0.084212639	0.100353177	0.075412003	0.048539021	0.0889525	0.052900012	0.084643749	0.070516563	0.070809495	0.101240293	0.097579797	0.128908146	0.119181947	0.057295843	0.054290045	0.079887415	0.07149475	0.080019504	0.073280211	0.081631437	0.096653816	0.085791678	0.073524085	0.112040478	0.119194407	0.059207508	0.069365395	0.107263922	0.08709658	0.109774908	0.099232774	0.13110549	0.108014401	0.079173471	0.058074943	0.079736368
227.103726	227.1037265	C10H16N2O4	10	16	2	4	0	0	0.4000	1.6000	0.087802127	0.08269112	0.090182585	0.090508271	0.107002929	0.097572593	0.039435177	0.048410428	0.051051924	0.080523304	0.089904758	0.097670583	0.075034438	0.086628074	0.134615988	0.124866308	0	0	0.044874706	0.050995218	0	0.088714986	0.081898921	0.103411828	0.102139148	0.073025348	0.150524321	0.130425508	0.043776453	0.060454783	0.08055033	0.095348545	0.113708896	0.102402154	0.1279876	0.086163403	0.052808231	0.059450062	0.072038511
227.107760	227.1077486	C15H16O2	15	16	0	2	0	0	0.1333	1.0667	0.328014208	0.277407774	0.300037258	0.227493693	0.271810904	0.273613722	0.253647531	0.36405568	0.369591359	0.32239702	0.294440715	0.365069329	0.462995196	0.236610448	0.341183399	0.328273716	0.284950258	0.350170905	0.358013833	0.283101544	0.4151931	0.305504776	0.375525337	0.375608803	0.387705035	0.24697662	0.348544774	0.324059481	0.309538972	0.302670451	0.33643027	0.402412692	0.372708217	0.273662731	0.34042124	0.255951426	0.334187146	0.259169063	0.35300732
227.128881	227.1288813	C12H20O4	12	20	0	4	0	0	0.3333	1.6667	0.466522476	0.459638691	0.501037342	0.415797331	0.501303325	0.563418359	0.254554081	0.413353459	0.393903024	0.419194437	0.44565848	0.480360124	0.51492523	0.414080643	0.589591141	0.58007282	0.276854245	0.343795357	0.364484871	0.351423053	0.580997126	0.504521053	0.461868046	0.618140864	0.576431715	0.40391403	0.616073055	0.520142249	0.398927413	0.430071591	0.461535291	0.475425202	0.433814001	0.474623306	0.658294053	0.447372258	0.454588493	0.415484757	0.482596712
228.051357	228.0513566	C9H11NO6	9	11	1	6	0	0	0.6667	1.2222	0.139963136	0.141714468	0.1917258	0.219428813	0.30729616	0.291040703	0.087666188	0.181510868	0.105575169	0.212025702	0.215690008	0.269311322	0.243997033	0.227225864	0.347119016	0.32323852	0.104324079	0.13730374	0.114842082	0.170584367	0.135204876	0.208290014	0.241763852	0.24519228	0.253928625	0.163961231	0.223219065	0.311148418	0.164909677	0.192961403	0.260774657	0.243222394	0.275966304	0.175388937	0.250312472	0.228442862	0.143487054	0.190783485	0.204447311
229.014242	229.0142424	C12H6O5	12	6	0	5	0	0	0.4167	0.5000	0.726058959	0.684405558	0.797846153	0.234970118	0.266346996	0.289368237	1.050627276	1.661106618	1.629423855	0.795550925	0.699331113	1.401641573	1.555478379	0.238641425	0.328249702	0.360147693	1.018999242	1.833404092	1.689058338	0.660559678	0.589601712	0.70966882	1.356660739	1.136810113	1.154071741	0.235703033	0.308854073	0.371938579	0.710610529	0.685319446	1.183766609	1.272478991	1.253947543	0.194238615	0.339004198	0.280855073	0.591797272	0.545191648	0.712497947
229.017615	229.0176146	C9H10O5S	9	10	0	5	0	1	0.5556	1.1111	0.100178781	0.136181748	0.202049544	0.118272086	0.177270031	0.181579532	0.038932984	0.072827331	0.080307272	0.134191009	0.160843361	0.164342597	0.188446294	0.17409817	0.243793521	0.221352923	0	0.057403498	0.060565754	0.15093043	0.192718693	0.261689717	0.169257405	0.197357297	0.239867958	0.133748381	0.203022404	0.216585404	0.143806437	0.178322757	0.173002621	0.141190262	0.151856508	0.133226933	0.228463516	0.223153855	0.113715975	0.101755737	0.155328864
229.035360	229.0353709	C9H10O7	9	10	0	7	0	0	0.7778	1.1111	0.478235165	0.407511279	0.611470945	0.346975233	0.417170862	0.422444208	0.522878192	0.84510844	0.774041899	0.62461754	0.552586583	0.764970315	0.863983378	0.356304281	0.49055538	0.50704192	0.484824423	0.882084243	0.823908951	0.485395542	0.395973545	0.554624621	0.723521736	0	0.741044226	0.283432993	0.421106861	0.462003926	0.538814704	0.564030206	0.754240289	0.769459353	0.76203174	0.277379985	0.358406156	0.368857186	0.437010077	0.443000528	0.549394874
229.050609	229.0506267	C13H10O4	13	10	0	4	0	0	0.3077	0.7692	1.488512505	1.394550177	1.711018518	0.817007336	1.020784737	1.02236228	1.712921381	2.558272431	2.642221754	1.821248418	1.60619657	2.471911815	2.757777502	0.830955193	1.196418548	1.151832762	1.570115097	2.864226269	2.570614625	1.631363682	1.565504924	1.669784996	2.389650665	0	2.271591071	0.847043455	1.235665503	1.229654669	1.609189961	1.673115019	2.075248118	2.206395856	2.259253714	0.848166186	1.188902012	1.095091419	1.46686624	1.330950112	1.68500943
229.054000	229.0539998	C10H14O4S	10	14	0	4	0	1	0.4000	1.4000	0.058125454	0.069311344	0.068122976	0.094395188	0.106363529	0.107097871	0	0	0	0.064795863	0.076790615	0.089322669	0.090302424	0.0896594	0.10507723	0.117375983	0	0	0.069425348	0.092183953	0.113060049	0.07557272	0.105663783	0.122122579	0.093867361	0.098103832	0.125630579	0.174814044	0.101229471	0.09370793	0.078984945	0	0.078700919	0.089852238	0.145476896	0.13202846	0.087877411	0.071354169	0.124692844
229.061877	229.0618626	C12H10N2O3	12	10	2	3	0	0	0.2500	0.8333	0	0.102658675	0.135888247	0.11955959	0.18401855	0.168336593	0.082355874	0.136563272	0.146378655	0.158271551	0.134532969	0.172668647	0.21249746	0.140842897	0.188986864	0.18395686	0	0	0.105670785	0.182266346	0.123332816	0.141406226	0	0.148125024	0.132372034	0	0.220567635	0.191639223	0.1636602	0.167200743	0.18186915	0.181081248	0.111873107	0.142020488	0.197676794	0.14047263	0.131480342	0.136640549	0.140057878
229.071748	229.0717592	C10H14O6	10	14	0	6	0	0	0.6000	1.4000	1.320936102	1.286816574	1.741627821	1.517966455	2.047099245	2.072232899	0.760439107	1.245791696	1.163561143	1.759993204	1.777187359	1.838165823	1.936425902	1.578467057	2.328113044	2.368250325	0.690090629	1.288125832	1.163549415	1.415211256	1.587602515	1.757932342	1.831674869	1.89609874	1.848079907	1.283134335	2.185902173	1.983050106	1.491729384	1.607299374	1.480237883	1.450622536	1.471343915	1.453062633	2.308874433	1.58570164	1.506783598	1.507611293	1.845079356
229.086998	229.0870146	C14H14O3	14	14	0	3	0	0	0.2143	1.0000	0.970219345	0.913142466	1.120506028	0.702130762	0.894570004	0.900281977	0.863414743	1.338522749	1.285946718	1.21098295	1.144063454	1.456770623	1.586624472	0.680429106	1.017772414	1.011703607	0.816594319	1.439477982	1.269425995	1.156276655	1.275875654	1.204331359	1.455223267	0	0	0.740792823	1.104601196	1.12986824	1.115303627	1.151374218	1.249795773	1.235672162	1.208041177	0.76221339	1.154555569	0.937213002	1.067930696	0.967149513	1.199896978
229.108144	229.1081437	C11H18O5	11	18	0	5	0	0	0.4545	1.6364	0.566759218	0.57940575	0.754168572	0.584802479	0.801166545	0.844626141	0.309208925	0.461498584	0.471538483	0.742215746	0.725044367	0.723175371	0.824988958	0.632621822	0.901527849	0.926775472	0.308006262	0.528203135	0.460832376	0.575400158	0.781605939	0.791987411	0.785629215	0.86039388	0.773344702	0.467866762	0.908429612	0.734794223	0.58513623	0.646771046	0.500340882	0.538486322	0.523423864	0.626982109	0.973853743	0.617276145	0.670490987	0.668713896	0.785677232
229.123398	229.1234001	C15H18O2	15	18	0	2	0	0	0.1333	1.2000	0.413902305	0.377338811	0.463625111	0.278487703	0.388245811	0.397847573	0.336521232	0.466321679	0.484425192	0.507999188	0.498010554	0.524377392	0.537799197	0.278865856	0.3949554	0.424218472	0.285059789	0.538968639	0.480601601	0.465754415	0.668052704	0.507637339	0.519380476	0.5212963	0.475329693	0.306402464	0.439004472	0.421202975	0.451538805	0.441117646	0.458875322	0.474960688	0.414115569	0.31471507	0.461122113	0.349411114	0.445868291	0.399133387	0.466659811
230.045863	230.0458749	C12H9NO4	12	9	1	4	0	0	0.3333	0.7500	0.27462175	0.289495772	0.265357297	0.226941544	0.272044274	0.284258337	0.168717381	0.271637939	0.315986448	0.306758656	0.305572163	0.426538544	0.360049306	0.252249759	0.311262497	0.294935711	0.189246404	0.312712677	0.329467037	0.29548854	0.297403338	0.305267398	0.376895707	0	0.354745262	0.325905679	0	0.324966936	0.297074792	0.293575429	0.358865077	0.436463107	0.415353974	0.328169688	0.296368882	0.272336541	0.247649604	0.239519192	0.271735204
230.067009	230.0670092	C9H13NO6	9	13	1	6	0	0	0.6667	1.4444	0.083303587	0.106339629	0.085322525	0.132308426	0.163943233	0.144636649	0.053180804	0.053060356	0.085844234	0.147775859	0.152729585	0.145569116	0.098454493	0.129075292	0.149897793	0.136198576	0.052606295	0.068188328	0.072559164	0.079408965	0	0.116475765	0.129611218	0.186172408	0.148183514	0.115062457	0.144000384	0.113793024	0.097745107	0.110268539	0.139531218	0.159772259	0.149043206	0.134894364	0.130347479	0.089882658	0.101331038	0.108250019	0.100980862
230.082256	230.0822617	C13H13NO3	13	13	1	3	0	0	0.2308	1.0000	0.24106563	0.230581981	0.234615022	0.249304328	0.301777626	0.313598063	0.110193267	0.19177319	0.191055904	0.312698601	0.305914793	0.292080305	0.30170133	0.26912987	0.296896914	0.307186724	0.119774357	0.191253945	0.209694242	0.265106498	0.308286355	0.280316213	0.337408116	0	0.322523905	0.321674446	0.329874796	0.316870011	0.216369425	0.246703308	0.329404936	0.32275306	0.376388616	0.344034339	0.328637581	0.269138398	0.236509388	0.221478127	0.236559324
230.118641	230.1186414	C14H17NO2	14	17	1	2	0	0	0.1429	1.2143	0.076000979	0	0	0.070142318	0.098902782	0.097000776	0	0	0.05776983	0.10498939	0.097364875	0.096678986	0.101085579	0.083000239	0.075408489	0.111709274	0.052821381	0	0	0.092336115	0.082357801	0	0.08727126	0.11497301	0	0.097148115	0.145473454	0.075149283	0.078818811	0.066345463	0.071348024	0.091064417	0	0.100312991	0.125076534	0.067021794	0.078774793	0.06476811	0.065316852
230.993508	230.9935084	C11H4O6	11	4	0	6	0	0	0.5455	0.3636	0.253839404	0.261956043	0.231103909	0.092057579	0.104500267	0.093490724	0.3852391	0.699955911	0.562572214	0.280507407	0.232871672	0.384165853	0.466079743	0.110339328	0.114652364	0.101159747	0.351412818	0.662144128	0.608513286	0.216471486	0.230130834	0.26571088	0.378989741	0.481059178	0.461990016	0.09762296	0.088236339	0.134635923	0.218523478	0.17745661	0.47187692	0.47396296	0.518275224	0.058443736	0.099171468	0.090644326	0.177508976	0.135023741	0.182464648
231.029891	231.0298909	C12H8O5	12	8	0	5	0	0	0.4167	0.6667	1.460618179	1.500631346	1.341109903	0.741549905	0.651318524	0.651454365	1.762556838	3.216842459	2.693111246	1.599435079	1.418024309	2.070856627	2.241471783	0.726716844	0.932587146	0.879333054	1.743238485	2.885439061	2.779539999	1.421153213	1.468208552	1.545170889	2.022818343	2.427659854	2.43350899	0.699456235	0.780993456	0.895456234	1.422808956	1.149514128	2.36050465	2.413919968	2.483793523	0.684301958	0.8901849	0.702846364	1.351386153	1.024915251	1.253856194
231.033262	231.0332618	C9H12O5S	9	12	0	5	0	1	0.5556	1.3333	0.062809678	0.089831374	0.123346989	0.138586581	0.116725177	0.120190357	0	0.061171457	0	0.100020983	0.098983458	0.102402153	0.12008333	0.141795324	0.191009083	0.165902845	0	0	0	0.100469278	0.162786519	0.144603897	0.076069698	0.156349111	0.140724407	0.100321188	0.126675515	0.174705114	0.125505458	0.104610726	0.098133137	0.090920739	0.128430422	0.102213006	0.141895123	0.127273122	0.08368525	0.075678846	0.076541464
231.041125	231.0411249	C11H8N2O4	11	8	2	4	0	0	0.3636	0.7273	0.076098565	0.04390048	0.110830143	0.099701904	0.094641362	0.097283788	0.058181516	0.109174297	0.096343958	0.124262116	0.111576889	0.116331915	0.161701264	0.127203563	0.142632605	0.134801357	0.069467191	0.111599549	0.096684683	0.124752909	0.11457353	0.123084629	0.098500354	0.158327595	0.116818198	0.108544158	0.120287591	0.14671593	0.117943435	0.093093013	0.120806663	0.181986232	0.145960659	0.095838036	0.128736589	0.12909636	0.077140716	0.07691915	0.089709277
231.051022	231.0510221	C9H12O7	9	12	0	7	0	0	0.7778	1.3333	0.34149869	0.316595057	0.335746515	0.371667674	0.337301433	0.327002102	0.261184449	0.492600308	0.422355963	0.432573691	0.417012143	0.43935091	0.471260787	0.404512561	0.51667824	0.493716713	0.282133534	0.458731982	0.407588405	0.291396875	0.320959919	0.379991063	0.406750761	0.533867995	0.532948997	0.27317774	0.33667884	0.354629475	0.340584653	0.276320103	0.450523996	0.482881789	0.479550909	0.289562464	0.322373194	0.247537576	0.326805429	0.237782285	0.317456613
231.066258	231.0662778	C13H12O4	13	12	0	4	0	0	0.3077	0.9231	1.79634822	1.771729754	1.682377702	1.395542742	1.257692041	1.26291568	1.700967552	3.065141373	2.577352202	2.203499496	1.990241397	2.257504779	2.455626326	1.363574057	1.772964538	1.660430353	1.593458613	2.719079998	2.59774708	2.188988989	2.163646087	2.173744244	2.210929387	0	2.788260463	1.378132041	0	1.842267688	2.121368942	1.655100933	2.78358084	0	2.835210731	1.320963844	1.761848583	1.48166452	1.926131223	1.448322048	1.745451953
231.069650	231.0696499	C10H16O4S	10	16	0	4	0	1	0.4000	1.6000	0.058620664	0.05002119	0.045388335	0.108983369	0.113196608	0.098634848	0	0	0	0.082739622	0.073357371	0.059970353	0.091142921	0.093604169	0.139464667	0.145078387	0	0	0	0.062900832	0.077534265	0.089643661	0	0.129730465	0.08498694	0.103116392	0.107094888	0.116448105	0.075204801	0.060350923	0.090889331	0.101642284	0	0.090145648	0.139911955	0.13890546	0.079468543	0.063153789	0.059223813
231.077499	231.077509	C12H12N2O3	12	12	2	3	0	0	0.2500	1.0000	0.178214678	0.145957971	0.142654355	0.20700526	0.206957006	0.182884137	0.088869868	0.156259573	0.149218135	0.231430018	0.200842596	0.207673292	0.192903129	0.207442973	0.270445937	0.273715364	0	0.151283325	0.14447731	0.227627654	0.184108622	0.209789404	0.157646492	0.208305644	0.244704891	0.202978471	0.270557938	0.309027526	0.231645061	0.178878534	0.222134681	0.252529787	0.229039546	0.215077309	0.277809454	0.234264019	0.204229568	0.146042638	0.169116046
231.102653	231.1026634	C14H16O3	14	16	0	3	0	0	0.2143	1.1429	1.215471154	1.227330269	1.123154434	1.035011903	0.946171545	0.934345055	0.966086387	1.684044309	1.492644097	1.464139405	1.402969504	1.216093321	1.365038362	0.972474754	1.262277619	1.220178621	0.923408184	1.555053457	1.436266259	1.498556396	1.693912723	1.471249595	1.273382223	1.638679189	1.638443217	0.993337764	1.359433506	1.266336333	1.456850146	1.141309334	1.515389483	1.534790816	1.522768276	1.011298294	1.372945615	1.071145767	1.319579129	1.007153198	1.189529905
232.025140	232.0251397	C11H7NO5	11	7	1	5	0	0	0.4545	0.6364	0.145173187	0.140888811	0.17716251	0.123579743	0.089057442	0.130779919	0.106416643	0.22036826	0.197171586	0.128347224	0.131698653	0.214409893	0.259938422	0.12633212	0.151708884	0.154500918	0.12870171	0.203798469	0.186715919	0.125325186	0.111192204	0.15446355	0.212386981	0.247577166	0.180548993	0.122763591	0.151499285	0.152147002	0.113409049	0.169625499	0.190896207	0.274148648	0.265098901	0.149641497	0.147512899	0.127316123	0.120065044	0.134290675	0.150551564
232.061515	232.0615285	C12H11NO4	12	11	1	4	0	0	0.3333	0.9167	0.303321494	0.313873941	0.384612585	0.301717985	0.320042309	0.373392334	0.193078583	0.333953085	0.302834204	0.322812708	0.309899682	0.445075917	0.520150672	0.312890386	0.427908402	0.410361128	0.191040894	0.279241989	0.311202686	0.316006377	0.311777598	0.319142379	0.45806916	0.400105272	0.487140821	0.409059368	0.486065218	0.457823366	0.328251465	0.35088695	0.487211907	0.540066358	0.496711537	0.365376575	0.418389807	0.430344108	0.296838808	0.300834989	0.370533618
232.097914	232.0979107	C13H15NO3	13	15	1	3	0	0	0.2308	1.1538	0.206255081	0.229194872	0.237543556	0.255977745	0.279460147	0.315337352	0.097318528	0.166879175	0.137855601	0.229832514	0.215373944	0.291027593	0.316148582	0.269259181	0.327299703	0.351812103	0.096400182	0.13901142	0.140198587	0.221462436	0.299972153	0.248572757	0.319991168	0.276920571	0.300612189	0.29401308	0.337350117	0.373043843	0.197961397	0.269643075	0.318106477	0.322984658	0.28696202	0.313204175	0.33833795	0.318758882	0.236195747	0.208937502	0.263155969
233.009157	233.0091575	C11H6O6	11	6	0	6	0	0	0.5455	0.5455	0.63053917	0.657518541	0.776810405	0.269523227	0.298521839	0.309225765	0.91999757	1.821633952	1.308896927	0.782527795	0.743132024	1.380437593	1.401234603	0.270915288	0.367540946	0.365487598	0.973064355	1.464837256	1.329397228	0.572889847	0.585203557	0.753100414	1.301027723	1.281833167	1.367445607	0.238642311	0.287422532	0.346290872	0.543643454	0.615016222	1.264212571	1.281077572	1.263278193	0.237518691	0.345768769	0.286634853	0.502438385	0.577188412	0.612560667
233.045524	233.0455419	C12H10O5	12	10	0	5	0	0	0.4167	0.8333	1.746633001	1.701400135	2.169525504	1.089106821	1.355470498	1.317269512	2.10482689	3.963760816	2.850602458	2.389962623	2.264497455	3.097167557	3.133641573	1.157641833	1.599280603	1.488334717	2.146401894	3.213869991	2.789146669	1.922454394	1.874127239	2.165262061	3.006384997	0	3.278721749	1.08064888	1.484641063	1.664539104	1.892848195	2.001468711	3.180196744	3.117289629	3.138684259	0.978123073	1.511229484	1.375666559	1.654211565	1.780110496	1.922332327
233.048913	233.0489127	C9H14O5S	9	14	0	5	0	1	0.5556	1.5556	0.103038639	0.108198648	0.124120165	0.228266021	0.275659383	0.271687634	0	0.055376181	0	0.193217628	0.20151628	0.180899001	0.192550183	0.222948177	0.333871852	0.327096104	0.046327288	0	0.050340505	0.146695099	0.152302289	0.167945842	0.166126609	0.157965266	0.154514218	0.197657588	0.22923579	0.290191618	0.150047049	0.152435052	0.215010504	0.192717422	0.187973566	0.186042451	0.27494228	0.277572844	0.11634616	0.147929621	0.153814969
233.056775	233.0567748	C11H10N2O4	11	10	2	4	0	0	0.3636	0.9091	0.108355264	0.118442047	0.169001503	0.155916441	0.213452907	0.199897817	0.0880424	0.195447056	0.119281987	0.206170129	0.190175673	0.222891984	0.166569361	0.169228849	0.274820787	0.237937231	0.092011681	0.149385381	0.109558518	0.180194391	0.146787382	0.20581074	0.170878588	0.204084053	0.259351609	0.161726371	0.277444607	0.266311754	0.163232381	0.174947213	0.251301863	0.23686242	0.231114028	0.155513783	0.215039007	0.249991043	0.138716031	0.137134594	0.16332077
233.060800	233.0608001	C16H10O2	16	10	0	2	0	0	0.1250	0.6250	0.090449925	0.079849233	0.079718896	0.051415335	0.063511526	0.087447511	0.122488104	0.191802573	0.151011128	0.120196505	0.125009482	0.212766525	0.196781324	0.046054241	0.093605636	0.104820945	0.109045704	0.175281033	0.175253664	0.079993986	0.111470571	0.085636019	0.192384841	0.102185355	0.142672076	0.065915794	0.05924596	0.089812067	0.098765842	0.090844904	0.150673125	0.172697055	0.224607418	0.05023403	0.05136103	0.077057914	0.079391387	0.072814496	0.102157082
233.066675	233.0666747	C9H14O7	9	14	0	7	0	0	0.7778	1.5556	0.131021464	0.116568735	0.147247288	0.157737761	0.201214432	0.204857098	0.09938693	0.151164405	0.122448925	0.175995691	0.176085484	0.199392454	0.222488882	0.178148844	0.244701661	0.230912763	0.092627806	0.105116548	0.093910311	0.088088566	0.138898308	0.174038277	0.155756556	0.206189894	0.193645442	0.121360368	0.145856474	0.160355059	0.116879464	0.135329517	0.155364867	0.157703907	0.155079551	0.115395092	0.167825638	0.122391634	0.115155548	0.115432968	0.140112418
233.081913	233.0819286	C13H14O4	13	14	0	4	0	0	0.3077	1.0769	1.789124662	1.841049126	2.329859526	1.643317908	2.112461055	2.076051313	1.63858634	3.139267899	2.201843564	2.652541644	2.618796999	2.767975591	2.80983768	1.678212455	2.390423226	2.333908824	1.638979957	2.502133812	2.129839865	2.325700765	2.345783406	2.657767275	2.740165597	0	3.112832836	1.720593917	2.493507084	2.539637786	2.237733442	2.343883255	2.929884422	2.931686792	2.830658715	1.564187642	2.491749056	2.233552074	1.93654555	2.111433568	2.26009165
233.085302	233.0853015	C10H18O4S	10	18	0	4	0	1	0.4000	1.8000	0.0602082	0.041584486	0.090900057	0.137293023	0.172514007	0.16461716	0	0.049928711	0	0.114108222	0.103348808	0.112826402	0.117640421	0.142645392	0.183040891	0.185383307	0	0	0	0.096631771	0.071158708	0.128223339	0.092249368	0.11558856	0.116540341	0.136725356	0.18510099	0.206212158	0.09970871	0.107016033	0.12801742	0.14242677	0.106987854	0.12522346	0.172431767	0.205574627	0.097844506	0.090154756	0.100282198
233.093160	233.0931601	C12H14N2O3	12	14	2	3	0	0	0.2500	1.1667	0.136158174	0.14382211	0.188995074	0.240997465	0.302708616	0.302331043	0.069468127	0.151212761	0.121755042	0.263454587	0.285423404	0.250540917	0.268402433	0.245236337	0.36102914	0.325241534	0.073773598	0.133900018	0.11751378	0.213032548	0.230761508	0.263410059	0.214512582	0.240918966	0.259641397	0.212588585	0.308035729	0.316472311	0.229083661	0.228797047	0.227119853	0.266494293	0.223201219	0.208172355	0.320824904	0.265994709	0.183032779	0.170096297	0.209675751
233.118310	233.1183145	C14H18O3	14	18	0	3	0	0	0.2143	1.2857	1.333250634	1.32283373	1.674824873	1.117826785	1.401647487	1.365634113	1.265545115	2.216125368	1.65841795	1.881217783	1.951358173	1.694781181	1.789518929	1.134090718	1.592792125	1.598285527	1.202312182	1.791182157	1.544921863	1.6465691	1.982324165	1.98873577	1.792912605	1.988315196	1.935727224	1.017379489	1.658435601	1.553310247	1.560632475	1.625805611	1.720959534	1.696698286	1.670378348	1.056016544	1.692965166	1.318179367	1.421007679	1.560344182	1.677823666
233.154701	233.1546994	C15H22O2	15	22	0	2	0	0	0.1333	1.4667	0.413288239	0.894764065	0.517849532	0.310362	0.427216192	0.410639945	0.613679782	0.552451296	0.700967116	0.648950545	0.578253866	0.511162109	0.563572769	0.357459644	0.491546754	0.438563104	0.363935016	0.53907147	0.432073965	0.291467143	0.753818389	0.901005569	0.616761244	0.599017819	0.858294152	0.207008734	0.45071615	0.285198849	0.300515288	0.449922353	0.319918835	0.317426342	0.34903223	0.286651947	0.465604795	0.224361399	0.398533233	0.428659488	0.451786133
234.040809	234.0407917	C11H9NO5	11	9	1	5	0	0	0.4545	0.8182	0.217054934	0.206076175	0.314262297	0.203059088	0.263205923	0.298506025	0.216137053	0.28975481	0.268294655	0.275131233	0.254664935	0.396307577	0.386370851	0.204317461	0.290457665	0.287698286	0.180845885	0.323189253	0.313803729	0.285110283	0.244433752	0.274093262	0.383226414	0.266401885	0.320385365	0.234938668	0.314660692	0.336534607	0.288116562	0.285649014	0.354708077	0.347056723	0.339757367	0.23208837	0.283597354	0.298971864	0.268497211	0.235118362	0.300848137
234.077160	234.0771766	C12H13NO4	12	13	1	4	0	0	0.3333	1.0833	0.336798564	0.320422653	0.461235103	0.421255411	0.57431414	0.572517107	0.219467493	0.318199405	0.318866845	0.470896728	0.453665397	0.553085325	0.552939144	0.416603459	0.558451434	0.543456735	0.235110863	0.357030602	0.306416343	0.496846203	0.441259351	0.511091232	0.565935556	0	0	0.501545705	0	0.667800154	0.510736592	0.525706806	0.514638522	0.550940775	0.531367404	0.492128159	0.63854829	0.60027265	0.45029017	0.405778217	0.463889507
234.113571	234.1135635	C13H17NO3	13	17	1	3	0	0	0.2308	1.3077	0.152104429	0.148749815	0.179571047	0.203340011	0.282972383	0.311674577	0	0.091319063	0	0.220972994	0.212040541	0.235734536	0.246509381	0.196702217	0.255143146	0.264148189	0.06792313	0.1133096	0.118942302	0.216094815	0.195769399	0.219862352	0.249612043	0.247188095	0.229714221	0.222281708	0.262658094	0.277550834	0.191490276	0.202311433	0.169294727	0.236829319	0.214586251	0.245755142	0.280622946	0.248020331	0.204744672	0.182053968	0.212222616
234.988422	234.9884215	C10H4O7	10	4	0	7	0	0	0.7000	0.4000	0.264611634	0.202660912	0.214042668	0.089750513	0.111604039	0.098487014	0.317769742	0.423686697	0.428305739	0.222081876	0.205099274	0.389769538	0.429662554	0.078399743	0.126425072	0.122061377	0.313862681	0.476958124	0.524908009	0.162191199	0.148155725	0.205622181	0.321684483	0.311315968	0.365808902	0.099067507	0.087481257	0.130004039	0.152516505	0.137328462	0.379563562	0.432469282	0.428093683	0.107940583	0.085572483	0.088254205	0.170043549	0.145673864	0.1463062
235.024834	235.0248085	C11H8O6	11	8	0	6	0	0	0.5455	0.7273	0	0	1.48157628	0	0.768827695	0.693776749	1.932627689	2.664682585	0	1.607310249	1.584375954	2.42463841	2.366763996	0	0.700337455	0.67739944	1.997086442	2.834292331	2.796716091	1.303708828	1.256328762	1.522495219	2.265530717	2.249729207	2.400133975	0	0.707250645	0.733707474	1.283335177	1.164175646	2.532234136	2.689416256	2.677277348	0	0.652855106	0.645404442	1.215774391	0	1.059674585
235.028173	235.0281725	C8H12O6S	8	12	0	6	0	1	0.7500	1.5000	0.080864532	0.067503702	0.068868584	0.112314768	0.144256347	0.142723254	0.045350355	0	0	0.08448395	0.137788871	0.102204801	0.117336899	0.106031813	0.134043588	0.113340548	0	0	0	0.078998704	0	0.110253981	0.104904717	0.102446113	0.09636457	0.09148253	0.119675615	0.109433857	0.073561716	0.068526648	0.079428627	0.092110823	0.119753702	0.087844957	0.097162453	0.070716145	0.062441753	0.056549549	0.074691861
235.036041	235.0360406	C10H8N2O5	10	8	2	5	0	0	0.5000	0.8000	0.082583632	0.08823839	0.085533665	0.07275589	0.104856436	0.096074087	0.062406531	0.093614737	0.074776758	0.088354261	0.101872695	0.118293299	0.090881503	0.089416059	0.10877973	0.08726712	0.06290222	0.097389612	0.086843907	0.072115113	0	0.116994871	0.089002686	0.125295018	0.086309789	0.099493016	0.113353157	0.094372617	0.079696624	0.081871584	0.090157441	0.106260399	0.112539112	0.099899005	0.093494172	0.088302745	0.082995863	0.077340925	0.073460897
235.040061	235.0400614	C15H8O3	15	8	0	3	0	0	0.2000	0.5333	0.215697994	0.18288025	0.160611066	0.109425472	0.137517746	0.123491249	0.2710078	0.330847077	0.364994475	0.242250619	0.207238616	0.377479106	0.372617992	0.103079955	0.144718335	0.116949142	0.261853883	0.376907717	0.37009387	0.169120402	0.131463701	0.201032011	0.310506194	0.289300753	0.295526645	0.131959637	0.101869509	0.099463828	0.182302462	0.127691727	0.347481958	0.368216066	0.327967767	0.11454515	0.105559143	0.08313187	0.169079676	0.123805488	0.132801462
235.060211	235.0602114	C6H13N4O4P	6	13	4	4	1	0	0.6667	2.1667	0.081909715	0.106080481	0	0.052681155	0.066512587	0.054464546	0.113273375	0.088018104	0.110948889	0.075342546	0	0.086039613	0	0.069684511	0.052926568	0.064697719	0.12413989	0.114629185	0.112077811	0.081594522	0	0.097450744	0	0.111527992	0.09925598	0.06343263	0	0.063441098	0.070731704	0.061523392	0.099015111	0.110257901	0.139098541	0.062729829	0	0	0.066521447	0.068141639	0.066308551
235.061189	235.0611936	C12H12O5	12	12	0	5	0	0	0.4167	1.0000	2.690356557	2.677554179	2.601578799	1.598227842	2.336530721	2.060354359	2.470805386	3.33067918	3.378954278	3.012086315	3.046447161	3.338187981	3.325952363	1.64431108	2.084601418	1.986437505	2.542262301	3.400661347	3.378578023	2.769152741	2.619119439	3.040701637	3.228037142	3.521190211	3.646927023	2.271419189	2.317522927	2.29412532	2.728800809	2.424252907	3.897778532	4.060411428	4.11374619	1.996978062	2.07417917	2.012152843	2.470056804	2.209855404	2.185814892
235.064564	235.0645642	C9H16O5S	9	16	0	5	0	1	0.5556	1.7778	0.581567126	0.52054071	0.533763216	1.005771581	1.543350432	1.385831662	0.054283008	0	0.045551074	0.838037875	0.931895122	0.833522685	0.739890924	1.080221438	1.344434116	1.358320272	0	0.050512502	0	0.754538021	0.653568382	0.828920275	0.736499154	0.847974294	0.802291852	1.317563098	1.295570693	1.322925337	0.732054399	0.66547052	0.926865628	0.935348712	0.918493557	1.294844119	1.313219791	1.48853417	0.687521353	0.650156014	0.680693701
235.072436	235.0724264	C11H12N2O4	11	12	2	4	0	0	0.3636	1.0909	0.236470489	0.240274087	0.201290057	0.270051999	0.36189526	0.326836465	0.132970955	0.1438034	0	0.309875511	0.332353405	0.250277533	0.238804645	0.252070605	0.317581245	0.30436213	0.133348675	0.168725686	0.177359079	0.24767797	0.282551878	0.322657474	0.252935483	0.270282035	0.289649499	0.328339417	0.334161698	0.338997467	0.236034926	0.244739839	0.275314116	0.299290366	0.298461588	0.323749457	0.304630768	0.272713721	0.239574868	0.201777796	0.19612124
235.076449	235.0764493	C16H12O2	16	12	0	2	0	0	0.1250	0.7500	0.190736927	0.166383425	0.150044132	0.117971565	0.14772008	0.131483004	0.183287632	0.215167013	0.266969762	0.211539828	0.210563139	0.253202744	0.262742603	0.11835213	0.149668181	0.135387711	0.204916754	0.258685983	0.275121547	0.157035168	0.176231818	0.20151357	0.25615641	0.209561039	0.229965617	0.126167049	0.110196657	0.09800973	0.174805431	0.132361254	0.23809153	0.277440115	0.29351921	0.116359134	0.134173121	0.090094414	0.158874443	0.131683908	0.162846135
235.096608	235.0966084	C7H17N4O3P	7	17	4	3	1	0	0.4286	2.4286	0.090783073	0.09396969	0.084095138	0.077123507	0.085593526	0.077569962	0.124487131	0.090190333	0.100237038	0.106763954	0.094883381	0	0.079943256	0.064444913	0.066002855	0.079519365	0.120874646	0.085343893	0.093678643	0.095149391	0.080341751	0.112783782	0.096600911	0.117458855	0.096857425	0.10212684	0.103416416	0	0.109100292	0.072934782	0.106363723	0.111866319	0.113914833	0.102226155	0.074005069	0.067121311	0.077859282	0.080235432	0
235.097574	235.0975793	C13H16O4	13	16	0	4	0	0	0.3077	1.2308	2.990594934	2.981536808	2.844897529	2.147535717	3.197286604	2.888281159	2.277889779	3.000312294	3.103002901	3.574073296	3.605270394	3.265734761	3.201115621	2.261520759	2.796742693	2.757444926	2.305360149	3.13994008	3.056771488	3.284690882	3.436942173	3.752875066	3.320244027	3.6321341	3.673136935	2.887711774	3.278360075	2.937455027	3.062827448	2.784959165	3.688863045	3.779306271	3.864068191	2.849622048	3.119588436	2.665333307	2.946701757	2.728913332	2.600201426
235.108799	235.1088104	C12H16N2O3	12	16	2	3	0	0	0.2500	1.3333	0.126877041	0.137070018	0.115202447	0.156620244	0.253437775	0.218547488	0.057134943	0.091649716	0.061388858	0.171383036	0.201764773	0.153072933	0.169702421	0.186471674	0.220052705	0.204989127	0	0.048189655	0.071948174	0.154176718	0.184694478	0.188032587	0.131799614	0	0.202157446	0.195646237	0.237352353	0.198166704	0.127117047	0.120533985	0.171150005	0.172132685	0	0.235598389	0.233722732	0.163730019	0.137380948	0.137304774	0.106342163
235.133961	235.133964	C14H20O3	14	20	0	3	0	0	0.2143	1.4286	1.512709406	1.599599296	1.413849061	0.99358418	1.4223919	1.259331203	1.235182077	1.625353548	1.667995866	1.762358793	1.785870466	1.468339077	1.44194081	1.009630843	1.219067419	1.213259648	1.253026961	1.646627488	1.649502772	1.447034709	1.918067508	1.941895317	1.509509101	1.713662369	1.789921828	1.16227117	1.36702618	1.114527984	1.437423044	1.236660034	1.468061527	1.526766389	1.494044846	1.228749571	1.413979116	0.950160501	1.474804348	1.340301052	1.291386424
236.020058	236.0200584	C10H7NO6	10	7	1	6	0	0	0.6000	0.7000	0.109564518	0.083639205	0.096151414	0.085348403	0.082886585	0.083847684	0.108685036	0.142825144	0.160456751	0.107706793	0.122429579	0.144200174	0.117258505	0.10357734	0.116164385	0.117747922	0.098143538	0.187352232	0.153528196	0.110890891	0.124610619	0.123481844	0.13541147	0.152787295	0.119193605	0.087912946	0.097159329	0.096616929	0.097602038	0.080991267	0.16401754	0.187188598	0.150947363	0.087901274	0.103576399	0.086193118	0.090850991	0.08213136	0.105075569
236.092820	236.0928281	C12H15NO4	12	15	1	4	0	0	0.3333	1.2500	0.368321054	0.383462319	0.36812415	0.588618323	0.638982785	0.55931483	0.205907775	0.317710545	0.248665918	0.51092603	0.511228499	0.412711071	0.481966365	0.562188975	0.718268527	0.724017516	0.187516498	0.271035837	0.271926903	0.536335953	0.491961296	0.504943773	0.468361128	0.628499293	0.520101234	0.578548137	0.710214229	0.763251328	0.526662162	0.426451245	0.486802082	0.575566801	0.562248906	0.561102381	0.799334679	0.633817562	0.471256106	0.354425527	0.418681468
236.129207	236.1292112	C13H19NO3	13	19	1	3	0	0	0.2308	1.4615	0.071650125	0.070824109	0.074155716	0.123411278	0.139641416	0.145909392	0.046434737	0	0	0.113415238	0.100745752	0	0	0.127218141	0.154244103	0.159246406	0.055045764	0	0.049802956	0.098778592	0.143920317	0.103203096	0.109949682	0	0.1512638	0.111903729	0.165196579	0.144481491	0.096300025	0.071050736	0	0.112286734	0.098016943	0.126161866	0.170233999	0.120893058	0.10787809	0.0894253	0.094818044
237.004071	237.0040713	C10H6O7	10	6	0	7	0	0	0.7000	0.6000	0.5314419	0.581177511	0.604726331	0.141405215	0.101077174	0.138126373	0.712833347	1.157564217	1.064963824	0.394080791	0.374004687	0.911128329	0.997516172	0.130786695	0.141066006	0.157617739	0.756805659	1.042817151	1.161827228	0.304701551	0.434963363	0.359416923	0.845435347	0.761243545	0.850589672	0.127777036	0.143872743	0.169683295	0.287163722	0.35833866	0.795122493	0.949102196	0.91660961	0.11666376	0.138339038	0.180428447	0.32545495	0.315621537	0.355425503
237.019325	237.0193254	C14H6O4	14	6	0	4	0	0	0.2857	0.4286	0.170699386	0.12251536	0.127722401	0.075084127	0.065074876	0.069708902	0.195552873	0.305476618	0.305682629	0.127602503	0.104125555	0.26028123	0.290271636	0.075251465	0.077506595	0.089611872	0.186153792	0.286449956	0.357793708	0.092932676	0.151597206	0.127885249	0.256103065	0.229856193	0.24255329	0.09300081	0.062587324	0.108722884	0.106071435	0.117971625	0.25708472	0.259643851	0.288840074	0.066490233	0.093068661	0.0746963	0.108213451	0.073795275	0.129428975
237.022692	237.0226916	C11H10O4S	11	10	0	4	0	1	0.3636	0.9091	0.09147623	0.065943004	0.091386272	0.096820577	0.089965041	0.108305451	0.037556025	0.078287486	0.068999477	0.074594284	0.091544512	0.110852191	0.114626853	0.092691304	0.120281403	0.09933434	0.054760658	0	0.077384393	0.090511092	0.130941105	0.083206901	0.106412102	0.099090501	0.106048148	0.106277592	0.160648802	0.120499278	0.082954202	0.090865313	0.117094457	0.140523954	0.166342378	0.105819058	0.112076395	0.127205341	0.096064133	0.092524208	0.080679836
237.040449	237.0404569	C11H10O6	11	10	0	6	0	0	0.5455	0.9091	2.036379503	1.965408224	2.182991008	0.942400174	1.078005723	1.206983769	1.995220686	3.205973637	2.99799087	1.730230657	1.676108429	2.697837095	2.950190095	0.936370153	1.320196878	1.224143821	2.105708139	2.798618056	3.086148975	1.636843876	1.842429199	1.762017781	2.67021052	2.746823309	2.872407584	1.173748434	1.395589895	1.405672845	1.670214994	2.015192337	3.109068304	3.292740045	3.33039477	1.056131038	1.167383354	1.173142165	1.481204104	1.571608741	1.804531115
237.043832	237.0438316	C8H14O6S	8	14	0	6	0	1	0.7500	1.7500	0.08941783	0.07590007	0.090603133	0.125032189	0.129008618	0.142368105	0	0.053036218	0	0.076204693	0.103258252	0.105374911	0.102565797	0.108587331	0.145334064	0.176022439	0.039591511	0.061077636	0	0.056305886	0.109574038	0.095172981	0.109416688	0.115074314	0.125720074	0.104134329	0.139922885	0.131597111	0.064867848	0.098697237	0.142329716	0.112465316	0.136401006	0.093893565	0.107321396	0.082815517	0.070127057	0.075082247	0.10362364
237.055711	237.0557111	C15H10O3	15	10	0	3	0	0	0.2000	0.6667	0.546141526	0.47485493	0.432587265	0.295867841	0.309978392	0.355952623	0.538777767	0.795081813	0.827014754	0.435467176	0.43400854	0.864214196	0.84436633	0.272889641	0.38428979	0.385425147	0.562320873	0.703477606	0.820659525	0.360803291	0.499334846	0.450508962	0.772295056	0.703931835	0.732764536	0.315998791	0.332152598	0.369136427	0.37362257	0.443985534	0.756969421	0.806205464	0.820130397	0.349875444	0.37694125	0.311227143	0.411509853	0.389459979	0.481587056
237.059082	237.0590823	C12H14O3S	12	14	0	3	0	1	0.2500	1.1667	0.065017493	0.095968141	0.059587326	0.080924729	0.106042684	0.098916495	0.038875264	0.079760971	0.070135816	0.06509219	0.087145627	0.092366676	0.076532849	0.073391876	0.09057411	0.099317859	0.051210781	0.058092279	0	0.055952929	0.086821163	0.079031879	0.101725879	0.080884776	0.103558128	0.095694491	0.132136495	0.114693448	0.050753702	0.069918961	0.076013118	0.109472307	0.114474833	0.081592477	0.121872905	0.112716535	0.070939156	0.058053623	0.089012075
237.075855	237.0758546	C6H15N4O4P	6	15	4	4	1	0	0.6667	2.5000	0.123556312	0.093720249	0.105689504	0.082444041	0.089268779	0.093097939	0.10878516	0.105588339	0.103798758	0.107900369	0.099800304	0.120655184	0.090340097	0.089407856	0.087935106	0.088849082	0.148214498	0.077189324	0.115840579	0.122351733	0	0.090779283	0.127041767	0.106485908	0.11005298	0.110851596	0.104924343	0.090365219	0.102528118	0.101657216	0.151144398	0.117662097	0.181624519	0.103886984	0.104040706	0.104315303	0.116515446	0.091049982	0.081366163
237.076823	237.0768435	C12H14O5	12	14	0	5	0	0	0.4167	1.1667	3.48453848	3.445647306	3.936165002	2.668425226	3.133037259	3.562524017	2.464965312	4.024987078	3.592768627	3.291103512	3.431668983	4.257171241	4.385433069	2.586528168	3.783534888	3.672000558	2.534720729	3.334775533	3.640497314	3.304269559	3.958154304	3.585007903	4.39440194	0	4.679617198	3.428337824	4.367745378	4.133761248	3.238311973	4.060616553	4.866778443	4.961468517	4.962934375	3.292378909	4.042638731	3.668242363	3.164340819	3.327961937	3.708248112
237.092110	237.0921012	C16H14O2	16	14	0	2	0	0	0.1250	0.8750	0.213664986	0.180956658	0.223291899	0.139112138	0.168953506	0.183468371	0.190594447	0.284953177	0.251920876	0.21378594	0.2056919	0.287705809	0.323750635	0.115963734	0.196097821	0.181520576	0.15984204	0.211081608	0.221704471	0.142868519	0.283554382	0.248287157	0.33367964	0.290539697	0.306941162	0.168005533	0.163422857	0.172848368	0.161463374	0.214976301	0.291221241	0.312707954	0.304946396	0.168095561	0.191959985	0.142655077	0.174250914	0.162716459	0.188593784
237.112239	237.1122394	C7H19N4O3P	7	19	4	3	1	0	0.4286	2.7143	0.105780063	0.117662193	0.099337444	0.097723405	0.096662563	0.107692474	0.111160937	0.117981812	0.102873619	0.097787031	0.083376364	0.09663578	0.115991915	0.0831723	0.083425657	0.085597448	0.10763485	0.076325462	0.100453895	0.080438998	0.150564498	0.084571134	0.098637736	0.116265743	0	0.093205101	0	0	0.068305125	0.089103491	0.079580328	0.09693611	0.128970248	0.110152505	0	0.082118048	0.085667644	0.086556305	0.092669582
237.113218	237.113229	C13H18O4	13	18	0	4	0	0	0.3077	1.3846	3.275047731	3.468569749	3.701398338	2.510960161	3.00809887	3.372696728	2.188789469	3.513104721	3.087247595	3.060012311	3.279352391	3.603961927	3.745289023	2.416290549	3.432919749	3.385317013	2.225656547	2.928293404	3.136693459	2.836447503	4.256727116	3.5703174	3.747340155	4.236097595	4.08821273	2.815002652	3.945826052	3.293768488	2.830345538	3.447588384	3.703804176	3.712837001	3.709505579	3.131171235	3.937424375	2.974633468	3.120251117	3.272370159	3.575937397
237.149591	237.1496126	C14H22O3	14	22	0	3	0	0	0.2143	1.5714	0.660523056	0.7308343	0.741692103	0.455295517	0.483910019	0.578861303	0.494419706	0.769927605	0.68007572	0.589179975	0.675537541	0.694725465	0.753571517	0.414681011	0.590658655	0.588788545	0.494670258	0.640947093	0.693741784	0.476526971	0.912127725	0.692069775	0.728157773	0	0	0.425077957	0.602561392	0.472924832	0.508320197	0.62527981	0.549745585	0.603691917	0.61613916	0.534624468	0.657397654	0.410723575	0.576297377	0.639365179	0.700042736
238.035705	238.0357053	C10H9NO6	10	9	1	6	0	0	0.6000	0.9000	0.151381498	0.157132709	0.184570721	0.14807097	0.220471495	0.21306434	0.109301833	0.250989473	0.200255357	0.22809946	0.191249056	0.262745925	0.260304376	0.188500386	0.242113218	0.234630497	0.12796499	0.210912346	0.176945972	0.185293556	0.180986466	0.210467407	0.216878444	0.231445721	0.255487889	0.16323016	0.218887752	0.251738961	0.191649188	0.219197813	0.262417223	0.279738989	0.269333045	0.144227097	0.186444799	0.242471569	0.141952661	0.170391512	0.193332816
238.050961	238.0509608	C14H9NO3	14	9	1	3	0	0	0.2143	0.6429	0.104145241	0.093612264	0.096988809	0.080931227	0.117551186	0.118311315	0.085538872	0.128074795	0.073595005	0.123108836	0.102106247	0.177958847	0.136110905	0.115589348	0.144525622	0.150890049	0.100684437	0.128266127	0.11714237	0.100637709	0.102861006	0.112723178	0.146135103	0.195209296	0.140331072	0.094416701	0.135483899	0.124763151	0.095339989	0.104105532	0.163755071	0.144924384	0.131230673	0.101104129	0.138986977	0.112249439	0.087199557	0.113944935	0.134293789
238.072087	238.0720917	C11H13NO5	11	13	1	5	0	0	0.4545	1.1818	0.436756319	0.41789411	0.458838642	0.569552067	0.734999276	0.714214876	0.229925781	0.452920834	0.316709593	0.629314521	0.636592116	0.617843694	0.613597655	0.595520232	0.864872439	0.817478709	0.232809435	0.347281698	0.279370988	0.514702685	0.535162994	0.608077383	0.640011844	0.686599933	0.700642247	0.59534845	0.885352726	0.899044577	0.495061226	0.614008673	0.711694328	0.671358488	0.646221572	0.524046269	0.825179507	0.699390965	0.417741996	0.525107247	0.544348136
238.108479	238.1084765	C12H17NO4	12	17	1	4	0	0	0.3333	1.4167	0.194841202	0.190458924	0.223173305	0.293024992	0.373848837	0.372608793	0.088889997	0.183429273	0.111013073	0.291479026	0.311182962	0.269230375	0.282667069	0.286564052	0.458744929	0.437699525	0	0.102101688	0.132403144	0.235184577	0.266615061	0.310960426	0.263488476	0.342821528	0.286227632	0.27487761	0.393909406	0.37434012	0.238724962	0.253239268	0.275182696	0.264551854	0.244492661	0.271774541	0.468531332	0.327574401	0.212290888	0.248224959	0.273243966
239.001963	239.0019628	C10H8O5S	10	8	0	5	0	1	0.5000	0.8000	0.093133548	0.058900662	0.085828359	0.076550836	0.119542617	0.091920911	0.040400541	0.071655008	0.047416672	0.086167689	0.07440753	0.120035138	0.110043897	0.091567348	0.087157799	0.1031733	0.051204508	0.064063256	0.056200951	0.068272942	0.088498077	0.090935903	0.114167454	0.118810389	0.116094611	0.07264147	0.092814245	0.09947924	0.076673953	0.075018723	0.080471566	0.121237899	0.116239361	0.077900036	0.08626548	0.090186767	0.062868321	0.069196158	0.08933859
239.019722	239.0197218	C10H8O7	10	8	0	7	0	0	0.7000	0.8000	0.628884947	0.575254219	0.778013666	0.228224362	0.258137285	0.261874252	0.819216476	1.335277452	1.294662608	0.746925632	0.626683466	1.132800629	1.235904056	0.244653828	0.300073739	0.294324657	0.771001731	1.546243515	1.31450866	0.530994673	0.540061265	0.634444524	1.105278622	0.989012298	0.980602334	0.197962338	0.281674222	0.290373895	0.553072087	0.610259905	0.913695317	1.07903881	1.00299032	0.19185869	0.271485361	0.267134327	0.502784491	0.495835753	0.60872925
239.034977	239.0349774	C14H8O4	14	8	0	4	0	0	0.2857	0.5714	0.606280829	0.533553848	0.58561376	0.275225976	0.309475685	0.324388317	0.740314934	1.093914419	1.18884241	0.741630359	0.603269067	1.147426631	1.285774856	0.296493411	0.367530774	0.374841706	0.681635473	1.346631854	1.260398794	0.575391399	0.599332612	0.610484183	1.050682934	0.845945999	0.919550435	0.287157838	0.361144415	0.363856594	0.549582127	0.620388937	0.88092316	0.949073953	0.952640258	0.275192393	0.385287123	0.287647675	0.52943552	0.479076561	0.619699966
239.056100	239.0561068	C11H12O6	11	12	0	6	0	0	0.5455	1.0909	2.048099028	1.898609215	2.672961347	1.714549133	2.147666344	2.179949468	1.813248037	2.843195529	2.820680393	2.581826686	2.584274805	3.128545531	3.432589874	1.752509509	2.323731489	2.308467527	1.63773864	3.195323238	2.882987843	2.579961156	2.384041294	2.537769897	3.045311893	2.82051739	2.848864373	1.736328292	2.693712397	2.461949621	2.643020782	2.827062094	2.932481696	3.025888415	3.082537809	1.671967987	2.256844261	2.01766229	2.218476801	2.184928274	2.51547976
239.059479	239.0594787	C8H16O6S	8	16	0	6	0	1	0.7500	2.0000	0.088028783	0.07547592	0.075893421	0.04871222	0.05367174	0.060716625	0	0	0	0.103480149	0.098650996	0.107273779	0.128818876	0.047420429	0.073256998	0.08473599	0	0	0	0.104889659	0.105063078	0.090634477	0.075005318	0.08787822	0.12291324	0.044534149	0.071937745	0.066939072	0.086245907	0.076867877	0.097773172	0.130680989	0.069444386	0.052716516	0.066239732	0.050531228	0.08480578	0.095497155	0.111212841
239.071337	239.0713595	C15H12O3	15	12	0	3	0	0	0.2000	0.8000	0.549791102	0.481098025	0.596546108	0.327183643	0.409412055	0.424762362	0.574446723	0	0.911186012	0.662008197	0.610993048	0.93113446	1.072908803	0.349805197	0.442629631	0.44332335	0.522285461	0.971440438	0.875209094	0.578217113	0	0	0.897583957	0	0	0.33573804	0	0.46902601	0.56186301	0.582780265	0	0	0	0.362483233	0	0.376865475	0.556559171	0.495204642	0.611472568
239.074734	239.0747335	C12H16O3S	12	16	0	3	0	1	0.2500	1.3333	0.054848191	0.061067172	0.087396369	0.096029061	0.094887986	0.101948766	0	0.069775754	0	0.070461283	0.083723768	0.102886319	0.110479698	0.084840172	0.110089255	0.091110366	0	0.047085766	0	0.100276453	0.105488387	0.096679572	0.098057208	0.09329939	0.079653764	0.057984311	0.127135919	0.097692361	0.063581278	0.070297151	0.0985971	0.074620928	0.075692273	0.089744149	0.129553617	0.084936825	0.079255355	0.087382418	0.094232642
239.091478	239.0914776	C6H17N4O4P	6	17	4	4	1	0	0.6667	2.8333	0.10586253	0.12646702	0.109521432	0.117993318	0.091373349	0.113836789	0.123511783	0.086169705	0.12657031	0.125926707	0.089211073	0.130752957	0.138946444	0.110264063	0.100525877	0.104345322	0.125867605	0.096930776	0.108000554	0.141248167	0.114338754	0.137714614	0.135711367	0.108416381	0.106032076	0.115124406	0.124093545	0.120354361	0.113597143	0.107495162	0.104621538	0.115053349	0.112554189	0.124005617	0.130498152	0.105023725	0.12091472	0.106018577	0.125425068
239.092483	239.0924928	C12H16O5	12	16	0	5	0	0	0.4167	1.3333	3.42198095	3.336001433	4.54176958	3.310076887	4.155995894	4.374755782	2.270609536	3.564436029	3.653992912	4.360338345	4.45373139	4.555572814	4.839004202	3.271853094	4.342028204	4.390367649	2.080127607	3.908629997	3.465053579	4.209986321	4.657625237	4.61482472	4.745238462	4.412272258	4.380568188	3.268707076	5.301137456	4.3801069	4.19026283	4.445281104	3.833001649	3.939695986	4.003062607	3.537144516	5.108513267	3.929267396	4.073249469	3.98171192	4.497153727
239.103711	239.1037222	C11H16N2O4	11	16	2	4	0	0	0.3636	1.4545	0.115368651	0.09647561	0.136851164	0.16010475	0.21783729	0.215098467	0	0.086454222	0.078233877	0.167431824	0.168339543	0.207369779	0.167292472	0.176063461	0.190613461	0.197633238	0	0.086613188	0.064189178	0.148838351	0.159143318	0.173029044	0	0	0.130516884	0.153938456	0.247895416	0.244457726	0.149845973	0.170405128	0	0	0.147905057	0.156119118	0.236596249	0.194443785	0.139869641	0.134469709	0.141610893
239.107732	239.1077463	C16H16O2	16	16	0	2	0	0	0.1250	1.0000	0.159362728	0.170592274	0.180189853	0.131788359	0.158662285	0.164911721	0.143909538	0.204012015	0.250880384	0.206301044	0	0.261625864	0.29471983	0.133935973	0.151265663	0.150372935	0.157042719	0.24695266	0.217481973	0.169837067	0.25226249	0.205807381	0.26032899	0	0.231943134	0.117341997	0	0.153022922	0.160919901	0.160340474	0.178265119	0	0	0.12130373	0.171502835	0.127083064	0.184333686	0.15853117	0.194645471
239.128865	239.1288786	C13H20O4	13	20	0	4	0	0	0.3077	1.5385	1.491103226	1.477019967	1.932318917	1.342671182	1.633496491	1.710822311	0.984149755	1.514931571	1.605207584	1.850004835	1.866096688	1.799738314	1.971609398	1.295683307	1.662566546	1.64324891	0.884570474	1.708877479	1.539918107	1.6678158	2.255449889	2.090856048	1.950506289	0	1.850445641	1.212281139	1.989117846	1.561057225	1.613365896	1.724431918	1.389968124	1.440016148	1.44622467	1.364281471	2.052611473	1.357745031	1.712229939	1.687573369	1.896644048
239.165263	239.1652629	C14H24O3	14	24	0	3	0	0	0.2143	1.7143	0.07808676	0.093699371	0.10617012	0.065270761	0.073405828	0.090883821	0.060746821	0.094895333	0.131151184	0.09363621	0.095542481	0.101228476	0.102156325	0.067769298	0.068732463	0.107632393	0.045846884	0.118015042	0.112345329	0.078045858	0.131088876	0.10602345	0.130180913	0.097796773	0.10354774	0.068799853	0.072111523	0.061567686	0.107016301	0.105514164	0.090112568	0.088059542	0.112101171	0.063086336	0.101695687	0.06744212	0.101478641	0.098299359	0.086650056
240.030222	240.0302216	C13H7NO4	13	7	1	4	0	0	0.3077	0.5385	0.130378608	0.110291547	0.091880933	0.086426058	0.093031671	0.125570706	0.059887967	0.118353355	0.108680612	0.133847977	0.110128988	0.176756824	0.125154183	0.093946056	0.111914007	0.095665432	0.095685076	0.122945759	0.13585426	0.090474633	0.112899936	0.086982318	0.143383643	0.118315002	0.162008819	0.0938759	0.120700964	0.097816136	0.113793421	0.084797714	0.09821554	0.173185926	0.171879645	0.1103321	0.090575357	0.078243323	0.100869563	0.071902431	0.096702363
240.066613	240.0666126	C14H11NO3	14	11	1	3	0	0	0.2143	0.7857	0.133508286	0.128122832	0.116192669	0.119269689	0.157838422	0.157432636	0.103952437	0.109811196	0.149715877	0.179992956	0.175796868	0.228411811	0.230438069	0.125338084	0.157522554	0.18213839	0.100696232	0.174381992	0.184302982	0.153852315	0.112577435	0.154565344	0.221421813	0.169488077	0.17899752	0.160407888	0.175527396	0.173923541	0.159554517	0.130607612	0.223372745	0.21368094	0.209291582	0.148115645	0.148488933	0.120714807	0.120927041	0.127383454	0.139608382
240.087737	240.0877422	C11H15NO5	11	15	1	5	0	0	0.4545	1.3636	0.360262001	0.373047934	0.398938591	0.450670372	0.615678133	0.618153944	0.145379183	0.198315512	0.218107325	0.466997625	0.513537474	0.445267556	0.463092631	0.473206458	0.619810057	0.584485275	0.11622347	0.194257693	0.212950585	0.383873613	0.429302813	0.485627546	0.488133331	0.460841953	0.490898434	0.549138683	0.619826387	0.573095323	0.422484162	0.377481913	0.469701598	0.487148361	0.480184773	0.571698971	0.603314948	0.450402312	0.408437492	0.375931534	0.370342644
240.124124	240.1241244	C12H19NO4	12	19	1	4	0	0	0.3333	1.5833	0.075711597	0.077794217	0.067893094	0.101434675	0.110949571	0.095287851	0	0	0.052973521	0.08034615	0.096816142	0.096900345	0.114120198	0.105650911	0.117952215	0.119562768	0	0	0	0.065390844	0.085488257	0.102717267	0.086081347	0.069583664	0.095369977	0.099226504	0.10298646	0.083535072	0.073872744	0.072111227	0.069873599	0.086843575	0.071398473	0.128322535	0.136717056	0.090777452	0.100536143	0.05873015	0.074528868
241.014242	241.0142417	C13H6O5	13	6	0	5	0	0	0.3846	0.4615	0.379646896	0.382626847	0.267771195	0.157701438	0.15103612	0.14777159	0.49646798	0.828800176	0.700502085	0.411456984	0.349405272	0.577901144	0.644961932	0.166051728	0.184823051	0.175014237	0.505174823	0.804082568	0.769211854	0.307964547	0.332435539	0.35837874	0.550141681	0.571689511	0.551587147	0.163930012	0.133700847	0.175938461	0.300727767	0.232912821	0.595187775	0.636248725	0.64406726	0.148374098	0.135379782	0.133377814	0.288638727	0.211080235	0.270290905
241.035379	241.0353714	C10H10O7	10	10	0	7	0	0	0.7000	1.0000	0.80929393	0.754824759	0.731062326	0.570881829	0.589560641	0.557635428	0.859041331	1.509484422	1.300054384	1.025754424	0.973144175	1.043620268	1.161814368	0.601439166	0.714861263	0.681191429	0.891329992	1.446127084	1.290085272	0.85229293	0.729522299	0.896064897	0.998146327	1.220739474	1.247290645	0.504875611	0.582514866	0.636870908	0.874070937	0.647211862	1.213932935	1.278258843	1.311433016	0.470515465	0.540397224	0.449818125	0.717197841	0.600800954	0.662819502
241.050628	241.0506278	C14H10O4	14	10	0	4	0	0	0.2857	0.7143	1.159517005	1.162661954	0.907963805	0.657214787	0.722195587	0.672952884	1.252776129	1.993526568	1.787452513	1.364854943	1.209539432	1.539772052	1.627766418	0.685342364	0.840276179	0.777703252	1.251524388	1.874876179	1.817633234	1.106653784	1.316025022	1.325432534	1.461547429	1.725547509	1.801926348	0.690325224	0.638396042	0.791206182	1.095979788	0.808760425	1.66205394	1.681939998	1.721048957	0.671402745	0.764033245	0.594732509	1.039881827	0.742605538	0.899267512
241.053996	241.0539965	C11H14O4S	11	14	0	4	0	1	0.3636	1.2727	0.066439692	0.086645858	0.07486759	0.112223977	0.10027089	0.118026513	0	0.07663706	0	0.108137459	0.125561485	0.090272652	0.092759032	0.105212822	0.162957226	0.132742911	0.043398886	0	0.059113448	0.095786834	0.096932085	0.129325201	0	0.07066323	0.102994586	0.102101703	0.112271926	0.129173126	0.098602996	0.069906628	0.126412552	0.094440751	0.121978768	0.115528442	0.101101378	0.115296068	0.095578169	0.065374508	0.055405504
241.061858	241.0618582	C13H10N2O3	13	10	2	3	0	0	0.2308	0.7692	0.077690505	0.075295119	0	0.095929429	0.0863571	0	0.063545471	0.085255353	0	0.12655244	0.097038762	0.099744391	0.138969883	0.083477156	0.127853468	0.098904009	0.076003932	0.113374474	0.085595406	0.095119874	0	0.113395317	0.112060896	0.114255275	0.107253787	0.096576745	0	0.103693182	0.098867043	0.080724699	0.0782889	0.133984738	0.128661487	0.09665531	0.121943385	0.093391657	0.091808963	0.044657635	0.102108203
241.071761	241.0717582	C11H14O6	11	14	0	6	0	0	0.5455	1.2727	2.603970275	2.599877849	2.41548723	2.843027145	3.088635141	3.010620933	1.628017784	2.900228318	2.304472678	3.316542068	3.343547117	2.793989533	2.931222193	2.984389271	3.814818379	3.628981023	1.637239501	2.584062991	2.343143251	2.963683679	3.023503752	3.467081483	2.833436325	3.430438835	3.324533539	2.767300031	3.342598112	3.136341866	2.901755873	2.37270212	3.205190352	3.151563488	3.124345321	2.833714784	3.475759752	2.600075383	2.766635773	2.293015027	2.525147785
241.082990	241.0829902	C10H14N2O5	10	14	2	5	0	0	0.5000	1.4000	0.12754175	0.109425102	0.114016149	0.185046784	0.196650094	0.185594375	0.0753408	0.083591011	0.06463028	0.150418091	0.180187972	0.151659301	0.150826644	0.205732023	0.242699648	0.187435501	0.049311982	0.10979457	0.089811957	0.158699117	0.127099431	0.178660728	0.116870931	0.173958337	0.210058368	0.171414603	0.167008258	0.211177676	0.167400468	0.125994826	0.161005388	0.128353837	0.146016229	0.171640143	0.227742735	0.162090778	0.126461224	0.10356653	0.116704672
241.087022	241.0870137	C15H14O3	15	14	0	3	0	0	0.2000	0.9333	0.615819801	0.585069722	0.509997311	0.453869167	0.479977125	0.459246158	0.549056571	0.897965952	0.772609313	0.763558408	0.761728936	0.731754504	0.842901257	0.471553133	0.56875662	0.548030603	0.551509159	0.821298409	0.806662154	0.697264662	0.794189542	0.794160278	0.696107667	0.885952126	0.874117602	0.477232506	0.484560805	0.541012422	0.642209526	0.495109278	0.805278193	0.806221216	0.784087601	0.450474993	0.536267741	0.425446128	0.619452519	0.465203003	0.539775911
241.108125	241.1081432	C12H18O5	12	18	0	5	0	0	0.4167	1.5000	2.193058004	2.379297252	2.107453227	2.441098818	2.543830698	2.419223815	1.360640479	2.244755655	1.920947076	2.846534998	2.854333093	2.185332604	2.309095895	2.464459267	3.026498334	3.009461405	1.308462764	2.041432954	1.878673644	2.450657907	3.052474993	3.091407545	2.273958871	3.076925585	2.843208173	2.185156289	2.910732524	2.478079216	2.333153297	1.902588482	2.257479625	2.265896578	2.250470156	2.386143151	3.22641875	2.08746011	2.443361989	2.014311912	2.11425268
241.123389	241.1233986	C16H18O2	16	18	0	2	0	0	0.1250	1.1250	0.226647222	0.223914972	0.1487739	0.172123618	0.198959402	0.172068147	0.186402528	0.289023151	0.239268848	0.260084802	0.2460209	0.208334952	0.286362743	0.167092888	0.222773589	0.195738879	0.16148274	0.239874058	0.255728534	0.226684662	0.326248567	0.265132479	0.281757131	0.315370836	0.25245676	0.169733554	0	0.201468739	0.225323511	0.158988854	0.232105328	0.240422228	0.220533945	0.158890542	0.20135821	0.177529498	0.208786057	0.168867262	0.200490458
241.144528	241.144528	C13H22O4	13	22	0	4	0	0	0.3077	1.6923	0.288757913	0.29737619	0.288057846	0.305142859	0.313705796	0.265036331	0.193633106	0.300888908	0.252423685	0.355522667	0.372015453	0.301560668	0.28514055	0.271139973	0.359639043	0.35082288	0.168259232	0.284137239	0.259219033	0.294423275	0.438232137	0.367912855	0.282970796	0.401085945	0.387358109	0.264879196	0.340573872	0.284515647	0.305964959	0.2351583	0.306102608	0.280144138	0.270218473	0.281976734	0.358528542	0.263068815	0.324030544	0.253574815	0.286727704
242.045874	242.0458742	C13H9NO4	13	9	1	4	0	0	0.3077	0.6923	0.197015081	0.180431626	0.172486379	0.168912424	0.174474881	0.178994251	0.167474339	0.237769208	0.208724363	0.197102079	0.183429744	0.265210043	0.304029523	0.180254742	0.18874212	0.230354865	0.151508038	0.208243409	0.235694876	0.171101791	0.213122734	0.175719564	0.249638306	0.244114206	0.238237253	0.183141561	0.214745552	0.22587254	0.193731117	0.191920049	0.275332814	0.264975843	0.276385517	0.179840332	0.181346925	0.18994185	0.157582897	0.157683991	0.194384291
242.067008	242.0670084	C10H13NO6	10	13	1	6	0	0	0.6000	1.3000	0.239177172	0.23340624	0.320479346	0.382292907	0.415455127	0.447016416	0.141547485	0.180799333	0.158725539	0.312338284	0.295529492	0.388179539	0.400392733	0.413708397	0.553112671	0.503974411	0.116318369	0.188625886	0.194386647	0.281319811	0.278934767	0.279491041	0.334464575	0.323600546	0.306362715	0.374652151	0.437729558	0.459690647	0.296111011	0.335604317	0.375599835	0.370195526	0.398448743	0.38120398	0.427319427	0.401918573	0.269933958	0.244314599	0.331349793
242.082283	242.0822646	C14H13NO3	14	13	1	3	0	0	0.2143	0.9286	0.148667477	0.156617448	0.16278194	0.172345148	0.193940696	0.194977409	0.10039621	0.145011635	0	0.163159219	0.175352535	0.222177203	0.247773081	0.179823153	0.223423346	0.200956233	0.13493113	0.144436871	0.154734229	0.173804248	0.202241233	0.157166795	0.248960173	0.203098981	0.233266096	0.191623589	0.201741228	0.249098535	0.187311375	0.161715716	0.197852513	0.20123759	0.230848869	0.193232013	0.19909166	0.194953382	0.171135151	0	0.186977644
242.103392	242.1033924	C11H17NO5	11	17	1	5	0	0	0.4545	1.5455	0.135564273	0.134808695	0.177430919	0.197877484	0.221477787	0.246704191	0.045013583	0.086829163	0.070828629	0.132949187	0.16155583	0.143606193	0.193623757	0.21222303	0.276420405	0.291631296	0.080254392	0.068172714	0.057029479	0.128914775	0.125335333	0.163842327	0.190002758	0.209347872	0.174623292	0.195116264	0.280360904	0.264893596	0.164883841	0.166545363	0.202096126	0.158656529	0.19780691	0.229687263	0.260965469	0.236193229	0.175072028	0.149017018	0.176391799
242.996878	242.9968785	C9H8O6S	9	8	0	6	0	1	0.6667	0.8889	0.071356401	0.060220529	0.069001697	0.067666787	0.117179508	0.102625763	0.042722477	0.079501582	0	0.06371964	0.057127291	0.092088515	0.098309299	0.077546377	0.146964036	0.093734685	0.051435987	0.051711989	0.056102283	0.047955046	0.102261221	0.090293625	0.114726881	0.106702059	0.110837016	0.072578383	0.100631242	0.083389918	0.059091917	0.082124149	0.091396112	0.094405013	0.110344524	0.074993474	0.078587076	0.090268105	0.064278292	0.065300986	0.072387143
243.014641	243.0146412	C9H8O8	9	8	0	8	0	0	0.8889	0.8889	0.118443847	0.115096091	0.140641884	0.037905851	0.06814092	0.072563967	0.172274583	0.227524601	0.197827407	0.125306472	0.111784161	0.20889122	0.194398962	0.065038719	0.068315648	0.05256877	0.178220313	0.220251363	0.200695428	0.071689502	0.088284521	0.090155479	0.175114951	0.172506532	0.196152626	0.051573255	0	0.059519311	0.075600661	0.087354419	0.191835553	0.1690164	0.152254282	0.044411136	0.057402432	0.041802815	0.075148481	0.087774	0.076901296
243.029892	243.0298916	C13H8O5	13	8	0	5	0	0	0.3846	0.6154	1.103960439	1.09542377	1.164431947	0.450004824	0.521710193	0.579122139	1.529306644	2.499964774	1.904998982	1.078739862	1.069474835	2.141941975	2.058302963	0.432502814	0.662836291	0.59543259	1.659269168	2.025574847	1.94494291	0.823711628	0.956601706	1.083064283	2.036315892	1.794229653	1.953988224	0.477182304	0.531712802	0.588367205	0.853158947	1.002303628	1.873082121	1.994214248	1.989138065	0.450718329	0.538746026	0.483494351	0.860398645	0.960687655	1.001104958
243.033261	243.0332607	C10H12O5S	10	12	0	5	0	1	0.5000	1.2000	0.342124939	0.358346117	0.455563791	0.329909554	0.38314392	0.420919928	0	0.070014056	0.06445286	0.229844371	0.249229353	0.306884323	0.294204817	0.354839704	0.46128885	0.414128417	0	0.047982149	0.055150757	0.285078904	0.308980829	0.35687081	0.371891674	0.391964662	0.356184041	0.364427015	0.338943575	0.411776604	0.333160334	0.350618587	0.425538338	0.383470061	0.385403093	0.352015163	0.363560235	0.386195484	0.373952038	0.357387406	0.383224077
243.066266	243.0662771	C14H12O4	14	12	0	4	0	0	0.2857	0.8571	1.320781299	1.296697941	1.519595407	0.80671893	1.090842409	1.183102265	1.392929788	2.258163725	1.740324952	1.41268832	1.462880534	2.212371405	2.221750544	0.815858984	1.172818805	1.157625689	1.460560263	1.766619573	1.692837477	1.190543895	1.419980695	1.472031613	2.121705734	2.054351811	2.107853194	1.002117757	1.07292028	1.181173173	1.127378154	1.417201142	2.036876405	2.00785823	2.000838002	0.893747579	1.122264845	0.968432783	1.133127306	1.354440467	1.337202082
243.069640	243.0696402	C11H16O4S	11	16	0	4	0	1	0.3636	1.4545	0.076231374	0.074123659	0.077019556	0.078932087	0.113979997	0.105063781	0	0.060314158	0.049761264	0.063550826	0.06868307	0.074996032	0.090194809	0.076523201	0.086362215	0.096993543	0	0	0	0.055344347	0.085967081	0.076631285	0.070278868	0	0	0.073706469	0.079080335	0.07271178	0.045940058	0.074624714	0.08238526	0	0.06609068	0.075443204	0.093947997	0.083109797	0.058266103	0.062166478	0.09342019
243.077534	243.0775149	C13H12N2O3	13	12	2	3	0	0	0.2308	0.9231	0	0.128233164	0.162834511	0.118946458	0.190443088	0.213579961	0.093608017	0.147085064	0.113591085	0.135361667	0.14951013	0.167813666	0.210905856	0.132922656	0.197610829	0.197656657	0	0.094244333	0	0.124074979	0	0.194423289	0.185342065	0.138827454	0.20249451	0.158208379	0.212427333	0.232410793	0	0.150927548	0.177149682	0.20674969	0.218544354	0.161405606	0.231105052	0.157032976	0.133662084	0.159787133	0.138798344
243.087412	243.0874072	C11H16O6	11	16	0	6	0	0	0.5455	1.4545	1.908823299	1.940280184	2.436120104	2.226919192	3.119294368	3.411762886	1.092720823	1.825968293	1.288103638	2.241642794	2.486574676	2.572841145	2.468208082	2.294114899	3.415140772	3.329838325	1.107846594	1.339636662	1.238761594	1.70644062	2.201737979	2.414949603	2.58273835	2.833775946	2.74288981	2.191684802	2.922812557	2.668763182	1.62721145	2.128954283	2.240549236	2.226433259	2.111313334	2.362425659	3.247755899	2.347463284	1.823608727	2.356212799	2.257063331
243.102652	243.1026628	C15H16O3	15	16	0	3	0	0	0.2000	1.0667	0.671267884	0.699666007	0.775308703	0.499633913	0.704013466	0.727577035	0.594666763	0.957411679	0.757296248	0.75290329	0.792606532	1.017501841	1.007226412	0.499414887	0.743014449	0.709048619	0.636505543	0.796564935	0.720232574	0.663302315	0.88587722	0.794663613	0.954740522	0.970383569	0.952563205	0.595297273	0.703152058	0.713465553	0.625908358	0.767290298	0.902603876	0.918681016	0.89801657	0.586720157	0.715101619	0.624272777	0.644909686	0.735570378	0.754518792
243.123793	243.1237927	C12H20O5	12	20	0	5	0	0	0.4167	1.6667	0.429496694	0.441043371	0.572122871	0.436101686	0.601675163	0.662853002	0.25046503	0.430786359	0.291384411	0.495000424	0.518377016	0.549983444	0.574865281	0.453719642	0.692463312	0.625704169	0.241396745	0.286108008	0.265341523	0.372101899	0.572487771	0.557681185	0.558703944	0.64319546	0.602322518	0.410919841	0.603103526	0.495709588	0.313556185	0.419748028	0.469834938	0.424792409	0.433793537	0.488786571	0.707058712	0.421892233	0.420169045	0.523198563	0.498124881
243.139027	243.1390479	C16H20O2	16	20	0	2	0	0	0.1250	1.2500	0.245430215	0.258261895	0.278567132	0.184966374	0.279736742	0.263380268	0.24626965	0.332383449	0.2793264	0.258231596	0.283717606	0.34291641	0.341921902	0.185258765	0.268466128	0.270471132	0.241660989	0.26690727	0.280881882	0.246513862	0.398850641	0.305249607	0.322439685	0	0.311823565	0.201910602	0.254322894	0.219574805	0.230222197	0.248113818	0.294295414	0.296728355	0	0.208431452	0.283917277	0.19965943	0.235798204	0.289292163	0.269697387
244.025139	244.0251385	C12H7NO5	12	7	1	5	0	0	0.4167	0.5833	0.089091356	0.093478708	0.104352728	0.085948522	0.11731468	0.111093343	0.117166175	0.180575107	0.153119517	0.121124296	0.13812415	0.167016456	0.183738567	0.089397793	0.108872998	0.133906781	0.117492029	0.160471112	0.170167933	0.129661483	0.1126045	0.116015213	0.16271363	0.14888947	0.115641918	0.077839103	0.125951137	0.147513105	0.122976123	0.122498978	0.136118573	0.169928184	0.163182099	0.060195266	0.120621423	0.103732594	0.093639659	0.103296681	0.136806931
244.082659	244.0826588	C10H15NO6	10	15	1	6	0	0	0.6000	1.5000	0.111259029	0.10407004	0.168280568	0.217217053	0.290185425	0.265791867	0.071830121	0.103800578	0.089796311	0.179744988	0.198421488	0.199588076	0.18169674	0.22416496	0.307605805	0.285258467	0.060846816	0.068672692	0.072476593	0.118238128	0.149354644	0.164374812	0.162339231	0.186087478	0.164072795	0.157685082	0.208178675	0.216596295	0.145544895	0.186413946	0.157939435	0.148354532	0.173716374	0.162425643	0.239777083	0.179799488	0.127396861	0.132031743	0.162623791
244.097898	244.0979107	C14H15NO3	14	15	1	3	0	0	0.2143	1.0714	0.139905798	0.137461603	0.176856239	0.205501904	0.281063001	0.272517631	0.091209526	0.155598883	0.115849752	0.247107283	0.21891567	0.227278923	0.243263051	0.205205342	0.277275183	0.27191088	0.105095798	0.165180673	0.135942827	0.198028735	0.20746204	0	0.2267425	0	0.232275192	0.184497469	0.327220235	0.267617264	0.213194911	0.187375751	0	0	0.233230196	0.213242967	0.294803157	0.228545127	0.193473017	0.159530693	0.19838207
245.009156	245.0091558	C12H6O6	12	6	0	6	0	0	0.5000	0.5000	0.787940501	0.720942258	0.795114857	0.211239624	0.2786159	0.30268145	1.183667527	1.490594949	1.756338895	0.746875037	0.620621723	1.515997244	1.530682988	0.204255759	0.254036414	0.282354249	1.069419075	1.855522487	1.846336415	0.593194233	0.624080968	0.678219645	1.40939786	1.035931569	1.139699229	0.255429234	0.292755648	0.266177917	0.65622891	0.63175352	1.13984985	1.2944809	1.340258692	0.210579884	0.244548667	0.247664204	0.598129521	0.559900083	0.661255469
245.012529	245.012529	C9H10O6S	9	10	0	6	0	1	0.6667	1.1111	0.095194381	0.081233952	0.100731394	0.086267324	0.140359346	0.119579501	0.055937408	0.081889125	0.069916408	0.08791239	0.12022553	0.112104919	0.155398101	0.094753015	0.15035897	0.112180788	0	0.097760321	0.069404227	0.092881568	0	0.106742785	0.09835939	0.125644417	0.126940731	0.110549229	0.106112671	0.108739812	0.082778375	0.099808729	0.107938979	0.124954084	0.155172758	0.099172414	0.107432557	0.112111086	0.096172697	0.093415442	0.088970804
245.030284	245.030284	C9H10O8	9	10	0	8	0	0	0.8889	1.1111	0.20838093	0.165103764	0.232757798	0.124206676	0.162987827	0.17525469	0.261858071	0.336008665	0.408857729	0.273575775	0.269842446	0.33921272	0.354028047	0.127328859	0.169956752	0.150493851	0.21747842	0.440730228	0.355787931	0.155844149	0.134125581	0.223361706	0.319848737	0.250691111	0.312622619	0.112674464	0.107740732	0.120619502	0.207521443	0.170988534	0.30656657	0.274744905	0.300152831	0.098742148	0.077107541	0.086608488	0.171263744	0.157461736	0.165234836
245.045516	245.045541	C13H10O5	13	10	0	5	0	0	0.3846	0.7692	2.17450398	2.025827376	2.350058542	0.964348919	1.338042364	1.334642695	2.595914844	3.172136832	3.749194654	2.237094244	2.056834222	3.454251788	3.574282308	0.972359692	1.210188493	1.184803866	2.350911744	4.006035462	3.813660988	2.120120801	2.086051198	2.12279535	3.431122795	0	0	1.102000118	0	1.359542319	2.132417244	2.033078878	2.851195939	0	3.274900551	1.073226109	1.216862107	1.168645915	2.06927982	1.765386385	1.979670725
245.048910	245.0489103	C10H14O5S	10	14	0	5	0	1	0.5000	1.4000	0.099301992	0.125871991	0.155190726	0.155710473	0.244491034	0.219632417	0	0.05648749	0.059490907	0.153235567	0.170758264	0.175488714	0.184886859	0.17272056	0.211808955	0.235320733	0	0.0682851	0.067233083	0.154734543	0.155124029	0.166142237	0.188804467	0.152284295	0.125583028	0.15066635	0.186802057	0.193011308	0.152033816	0.136520891	0.137374661	0.134530026	0.129776352	0.188927242	0.176127168	0.19423888	0.137192652	0.130455616	0.126464328
245.066659	245.0666725	C10H14O7	10	14	0	7	0	0	0.7000	1.4000	0.787447302	0.640848062	0.92581191	0.835602999	1.153863143	1.219401324	0.458277814	0.625875467	0.722202933	0.927446368	0.983574061	1.088362947	1.108811577	0.880520957	1.098928536	1.122635002	0.416265595	0.760257149	0.742074324	0.714904364	0.743954729	0.882614828	1.017348328	0.927575289	0.961323179	0.72289705	0.868741945	0.848050455	0.73288521	0.805140997	0.766727727	0.853922344	0.849195489	0.833099811	0.883229506	0.663536331	0.799330399	0.783012327	0.801171962
245.081918	245.0819287	C14H14O4	14	14	0	4	0	0	0.2857	1.0000	1.800977358	1.713558387	2.001406731	1.173088968	1.695289349	1.698655666	1.690154752	2.104527107	2.502930047	2.084242079	2.002868697	2.565679873	2.637875029	1.219973394	1.525536092	1.447055419	1.519200851	2.560198144	2.445930324	2.104515281	2.17444127	2.005966123	2.640320656	2.255917768	2.307248711	1.400833503	1.803797804	1.681595449	2.07485078	1.962134882	2.260739761	2.469782989	2.487954201	1.444004847	1.701307244	1.524321585	2.002043018	1.746657941	1.875617555
245.093161	245.0931604	C13H14N2O3	13	14	2	3	0	0	0.2308	1.0769	0.206570216	0.196159767	0.208866728	0.217054573	0.339434489	0.339862182	0.111306271	0.152137576	0.184477522	0.273863041	0.249508469	0.291595809	0.243783342	0.247856245	0.270755041	0.283011632	0.115490038	0.185416906	0.192771039	0.261881033	0.285768904	0.254712843	0.269904856	0.210127123	0.264214062	0.268660866	0.30810177	0.274737341	0.275258394	0.232114954	0.232519397	0.267711683	0.251210812	0.304228145	0.318977654	0.25493673	0.254307354	0.212766627	0.232575606
245.103052	245.1030577	C11H18O6	11	18	0	6	0	0	0.5455	1.6364	0.550205411	0.524871621	0.694009223	0.622590981	0.87162537	0.916901913	0.261940633	0.352725721	0.400211161	0.642637076	0.729386493	0.771940469	0.737646749	0.639628057	0.781842221	0.787039399	0.241207226	0.411402788	0.395301801	0.52911228	0.605496417	0.690580719	0.768114436	0.655702501	0.639103817	0.562135257	0.784528823	0.6446954	0.534848534	0.553758646	0.506514899	0.551535574	0.535135624	0.690064885	0.840350772	0.542632903	0.650684544	0.617017	0.612263533
245.118302	245.1183146	C15H18O3	15	18	0	3	0	0	0.2000	1.2000	1.099544085	1.001298872	1.197602259	0.693828841	0.988680522	1.009775582	0.893398844	1.12120818	1.313960603	1.203860654	1.171967438	1.329351838	1.325025668	0.676299777	0.883274584	0.865859735	0.824157891	1.364194552	1.318892644	1.167614984	1.454616997	1.213225843	1.314767199	1.176963911	1.195435341	0.79954619	1.072636178	0.969511926	1.174979686	1.090714719	1.076446191	1.197560334	1.22734321	0.857794583	1.009585915	0.797064534	1.147642164	1.040683703	1.10244626
245.154691	245.1546989	C16H22O2	16	22	0	2	0	0	0.1250	1.3750	0.277554466	0.264199673	0.294245336	0.195778627	0.255060407	0.25431969	0.255872047	0.279972463	0.341211786	0.334022372	0.320144493	0.350043925	0.345375828	0.196433517	0.246961598	0.237629959	0.209417148	0.337689531	0.324964756	0.277644999	0.416672913	0.34737928	0.345878189	0.296019629	0.312278893	0.195376243	0.268826167	0.227039028	0.287130374	0.290559586	0.274193592	0.273095788	0.319907375	0.207998753	0.236535136	0.168513698	0.306881618	0.253866909	0.282484023
246.040804	246.0407916	C12H9NO5	12	9	1	5	0	0	0.4167	0.7500	0.3304758	0.336881058	0.258258299	0.210184509	0.315795811	0.286108081	0.228634506	0.379982045	0.355721823	0.352260898	0.319939822	0.426368961	0.391276245	0.242987299	0.316031982	0.280741423	0.239967994	0.369020452	0.427825568	0.315014883	0.266078247	0.357511267	0.372732069	0.374059061	0.387942504	0.312134347	0.289244307	0.286269215	0.306641949	0.284931092	0.437817411	0.415126708	0.435198905	0.257581579	0.282691111	0.22946922	0.304473041	0.261533597	0.273521317
246.077168	246.0771777	C13H13NO4	13	13	1	4	0	0	0.3077	1.0000	0.43592199	0.407411193	0.328198312	0.394285627	0.561356361	0.488404934	0.219490287	0.346524034	0.381958344	0.499103166	0.519844775	0.499020468	0.499673112	0.414425827	0.509632906	0.484217209	0.237658509	0.328436605	0.3528517	0.446702666	0.434432503	0.514305385	0.48377341	0.473211653	0.496365194	0.549693433	0.561157163	0.560635041	0.461310677	0.387822504	0.531133584	0.490235952	0.542490674	0.532789697	0.545647179	0.464049071	0.434027328	0.364821605	0.363488386
246.113550	246.1135608	C14H17NO3	14	17	1	3	0	0	0.2143	1.2143	0.184495806	0.20065002	0.141386163	0.200624053	0.294266616	0.260208041	0.086244934	0.129042962	0.118979031	0.230061031	0.244320115	0.190810958	0.22757378	0.212796492	0.259345029	0.256467619	0	0.140350834	0.127673997	0.220617411	0	0.271843252	0.243508791	0.241806522	0.238744035	0.254759807	0	0.249589824	0.198274129	0.15553326	0.224332136	0.23803401	0.225617146	0.292663577	0.294105171	0.206302393	0.207554772	0.168744857	0.174507297
246.988422	246.988422	C11H4O7	11	4	0	7	0	0	0.6364	0.3636	0.278323174	0.275976284	0.222564036	0.062161457	0.073068778	0.074104686	0.360240217	0.669044507	0.59493115	0.271079622	0.205803914	0.423631901	0.459217892	0.09613611	0.089906604	0.089401677	0.37948911	0.641505503	0.671593034	0.187647982	0.205297316	0.238878178	0.389939306	0.425441935	0.433216799	0.097242763	0.092618645	0.112979939	0.196909103	0.161561502	0.427938431	0.458921654	0.441072735	0.072461236	0.090437209	0.072441574	0.166291893	0.110869797	0.156755734
247.024806	247.0248059	C12H8O6	12	8	0	6	0	0	0.5000	0.6667	1.83328675	1.81903086	1.490024911	0.703799916	0.639681046	0.668081532	2.231946315	3.627498917	3.186802952	1.862532727	1.578310535	2.340257134	2.559669763	0.722017584	0.839573565	0.782092465	2.126888892	3.41596521	3.389376073	1.569815031	1.632329313	1.72488947	2.240799391	2.433978488	2.510960753	0.678796133	0.733335335	0.831452845	1.572290587	1.245538364	2.510682987	2.684994002	2.643645417	0.648761857	0.753593998	0.659599322	1.431577317	1.10581411	1.311579463
247.028180	247.0281795	C9H12O6S	9	12	0	6	0	1	0.6667	1.3333	0.081503568	0.097768637	0.113768759	0.200040455	0.191245798	0.17250462	0	0.082613184	0	0.145456254	0.138200361	0.151621286	0.174297097	0.208935316	0.256797618	0.247591078	0.049551969	0.065568148	0.05832087	0.132679934	0.138535248	0.155366577	0.090948055	0.172040221	0.143373681	0.167886289	0.209272462	0.169468299	0.13041256	0.113001432	0.137989011	0.122271711	0.154187399	0.140498841	0.154220337	0.173669933	0.111396471	0.098449435	0.119169868
247.036040	247.0360398	C11H8N2O5	11	8	2	5	0	0	0.4545	0.7273	0.108472411	0.102760935	0.081762944	0.097474445	0.108766856	0.101423293	0.085673624	0.131677932	0.100360147	0.112323968	0.109518795	0.120197112	0.123911944	0.114080474	0.130536672	0.145729142	0.07307076	0.126929348	0.124391855	0.10983156	0.09464106	0.116846107	0.09998977	0.115648164	0.114688202	0.120637075	0.131250449	0.152788819	0.133299653	0.097616004	0.166147685	0.137385082	0.144302643	0.123114136	0.109506905	0.115286427	0.100944893	0.09268038	0.095660262
247.040061	247.0400613	C16H8O3	16	8	0	3	0	0	0.1875	0.5000	0.120289301	0.089128963	0.068377601	0.063887027	0.055631368	0.06527336	0.104900118	0.158203829	0.181710933	0.102985423	0.107563573	0.15696557	0.184544973	0.05981712	0.070636202	0.070822993	0.113986476	0.206945855	0.218740625	0.084466197	0.106960044	0.114149894	0.116744156	0.132121319	0.108241981	0.054258022	0	0.07165756	0.110591787	0.049781932	0.191287739	0.167442748	0.13210388	0.068216467	0.062174599	0.044521951	0.07387585	0.050847031	0.066628979
247.045935	247.0459348	C9H12O8	9	12	0	8	0	0	0.8889	1.3333	0.138858686	0.128427223	0.119174249	0.127218229	0.130400373	0.129345911	0.141387652	0.239137926	0.21157657	0.204684578	0.1873763	0.14585571	0.216092243	0.149208195	0.169332161	0.13942869	0.1437754	0.238432652	0.221313755	0.120347856	0.103505176	0.161371678	0.16742606	0.214036157	0.199011139	0.086812452	0.077242872	0.090179793	0.123357002	0.128494102	0.170554959	0.191904626	0.207796261	0.086292897	0.103284419	0.064376833	0.110963694	0.081490559	0.121933537
247.060080	247.0600801	C7H13N4O4P	7	13	4	4	1	0	0.5714	1.8571	0.072414973	0.080423297	0.055860992	0.066566593	0.04451929	0.040388049	0.094391052	0.098829365	0.078667863	0	0.070425553	0.101240342	0	0.06654528	0.06310967	0.05787706	0.105790192	0.087933108	0.103929068	0.098979475	0.086396757	0.091953192	0	0	0.096853021	0	0	0	0.089860885	0.08122645	0.10557948	0.097530978	0.10443942	0.055333838	0.057107135	0.053496771	0.055969493	0.056716336	0
247.061182	247.0611927	C13H12O5	13	12	0	5	0	0	0.3846	0.9231	2.823265975	2.78422803	2.361948042	1.874353379	1.897890605	1.826997512	2.615986826	4.209533334	3.79795111	3.178669665	2.908399437	3.110924055	3.387972071	1.879061235	2.294327513	2.171579621	2.522196533	4.075518781	3.96369764	3.189435991	3.00324972	3.132329121	3.091918596	3.733958809	3.687605655	2.076578243	2.377175454	2.459171263	3.133838199	2.54066058	3.745965343	3.796627508	3.893373711	1.853059026	2.325892523	2.060081465	2.659327223	2.062845378	2.460408867
247.064562	247.0645617	C10H16O5S	10	16	0	5	0	1	0.5000	1.6000	0.340455317	0.268770274	0.296683123	0.600131044	0.602965804	0.589868852	0.063789736	0.096191932	0.08118921	0.431423602	0.443605613	0.342263485	0.38917563	0.610019321	0.750086417	0.70680227	0.065040985	0.106416927	0.090140502	0.400617905	0.390410282	0.436030189	0.297012285	0.417687297	0.374209303	0.585332785	0.528919577	0.646862506	0.378466006	0.328923262	0.403826527	0.423394494	0.400905416	0.576841625	0.641043133	0.66424846	0.368890498	0.310543326	0.369154756
247.072428	247.0724261	C12H12N2O4	12	12	2	4	0	0	0.3333	1.0000	0.24734129	0.23685579	0.209702368	0.286233696	0.328461212	0.288408118	0.131408247	0.267952405	0.224414843	0.304237275	0.29637214	0.268825343	0.277626662	0.305990775	0.347461827	0.356093789	0.133930553	0.222444557	0.237083617	0.333619672	0.303480897	0.341674438	0.257524298	0.290212411	0.271125962	0.332252439	0.388792306	0.40840224	0.338587219	0.248448374	0.312270729	0.265308268	0.292207953	0.30258669	0.364093642	0.330984341	0.285414861	0.204115821	0.25253084
247.076446	247.0764458	C17H12O2	17	12	0	2	0	0	0.1176	0.7059	0.139188557	0.117352378	0.06950784	0.098963471	0.079513059	0.065491117	0.127854267	0.214941904	0.172479079	0.163192064	0.130490032	0.193812034	0.195839056	0.08900122	0.09402275	0.110957575	0.126901419	0.223033165	0.238000811	0.116469249	0.135534124	0.127092841	0.149126939	0.16708586	0.186071083	0.094315106	0.078854862	0.101599091	0.151580812	0.098257653	0.175178313	0.162629466	0.216663914	0.079029791	0.113454561	0.063361782	0.100630541	0.086024554	0.10799231
247.082323	247.0823227	C10H16O7	10	16	0	7	0	0	0.7000	1.6000	0.250264778	0.222154941	0.23575672	0.331256451	0.319676571	0.32674027	0.108801052	0.176783709	0.164026227	0.286466639	0.297594389	0.260781354	0.260815681	0.344422475	0.432106313	0.392585555	0.110511044	0.172983164	0.172235782	0.187683148	0.220819505	0.290634425	0.270436862	0.357084208	0.337747979	0.253164924	0.262847943	0.263861845	0.211948674	0.180228547	0.215471367	0.223988246	0.237248497	0.278442277	0.272764573	0.191880973	0.239376365	0.194064058	0.24336811
247.097566	247.0975784	C14H16O4	14	16	0	4	0	0	0.2857	1.1429	2.537192128	2.580750845	2.246508525	2.04372723	2.061422712	1.938688058	1.9956904	3.230708669	2.897015962	2.942998607	2.866165864	2.404612118	2.720286613	2.006548327	2.44198553	2.360350148	1.90037172	3.011249457	2.960165421	3.033376245	3.319560074	3.102481045	2.534058799	3.081462833	3.099901324	2.178875214	2.636296136	2.520265795	2.957001419	2.364924035	2.963014018	3.018968858	3.017573383	2.127992446	2.666102109	2.255063771	2.663106675	2.002645991	2.398741771
247.108806	247.1088104	C13H16N2O3	13	16	2	3	0	0	0.2308	1.2308	0.187043083	0.207300089	0.166583027	0.284693127	0.282735933	0.296173259	0.094055772	0.103721715	0.137900443	0.258749406	0.224369105	0.193643934	0.201164666	0.291879368	0.349766653	0.351162475	0.095644555	0.12959134	0.127233722	0.257944399	0.237799603	0.261981294	0.222427686	0.254544634	0.205488037	0.292856915	0.352542526	0.32030148	0.205248748	0.195090961	0.232789649	0.211429391	0.218737999	0.303668017	0.355589082	0.263176328	0.21542249	0.182377434	0.215318908
247.118711	247.1187107	C11H20O6	11	20	0	6	0	0	0.5455	1.8182	0.081664503	0.07700797	0.085329357	0.112947122	0.095130962	0.103077494	0	0.089534139	0.056562099	0.093564649	0.095216057	0.072151684	0.06842879	0.109889504	0.133006865	0.128005001	0.045983829	0.067825857	0.066582984	0.087051658	0.089428301	0.104845555	0.067833342	0.08129397	0.088529254	0.086425379	0.082454673	0.087580942	0.062139394	0.071963941	0.088461512	0	0	0.098695885	0.118394067	0.08126611	0.085549026	0.073906158	0.06419921
247.133951	247.1339647	C15H20O3	15	20	0	3	0	0	0.2000	1.3333	1.264351321	1.285388506	1.088415804	0.977894709	0.997792516	0.937332881	0.975875349	1.507844968	1.384933419	1.406552587	1.345045942	1.157370999	1.212974287	0.968544172	1.143918691	1.109093369	0.93480906	1.482232512	1.407686177	1.379135942	1.843845356	1.49309736	1.149461097	1.443326736	1.422814731	0.95294343	1.250137464	1.131978857	1.407175038	1.080145331	1.254429604	1.272930876	1.272635886	1.010162225	1.313962491	0.905972146	1.324503118	0.997827226	1.175613209
248.020055	248.0200552	C11H7NO6	11	7	1	6	0	0	0.5455	0.6364	0.135909163	0.146064363	0.151027237	0.101839	0.094505054	0.099972791	0.144661625	0.186653563	0.203701676	0.10346114	0.102265019	0.207374476	0.174030023	0.108756314	0.13845366	0.104909627	0.122197648	0.181472927	0.196136598	0.114063014	0.105257293	0.122520718	0.178380166	0.154809775	0.212758229	0.12339424	0.154804002	0.127665404	0.14459397	0.120142793	0.201573545	0.185728993	0.203638078	0.10511032	0.110462453	0.107507699	0.122738381	0.119235548	0.130051671
248.056439	248.0564413	C12H11NO5	12	11	1	5	0	0	0.4167	0.9167	0.383044082	0.392675842	0.415590221	0.394136264	0.400029056	0.448154258	0.256629703	0.384488296	0.412298314	0.377722422	0.405397242	0.500805018	0.545116016	0.375857784	0.497910415	0.467371671	0.267501318	0.383868832	0.431174707	0.435209526	0.447747892	0.385534474	0.540086054	0.503153814	0.511680243	0.464681905	0.514186102	0.541710989	0.459144611	0.481874797	0.555431081	0.585111759	0.558313327	0.43642064	0.476174177	0.487108343	0.368432444	0.367226439	0.464289271
248.092808	248.0928269	C13H15NO4	13	15	1	4	0	0	0.3077	1.1538	0.401119865	0.396114759	0.455601322	0.524493946	0.515883131	0.591243362	0.181720508	0.298636265	0.28733142	0.426765662	0.425781796	0.499118196	0.573687831	0.507792764	0.60841885	0.579358326	0.20713222	0.255666645	0.315261608	0.455031609	0.487176624	0.500528754	0.475698329	0.496808439	0.537851989	0.572005079	0	0.696725464	0.451044459	0.519569946	0.556880812	0.555836738	0.544319811	0.601329521	0.691495558	0.599739355	0.431143147	0.418099635	0.497783148
248.129220	248.1292139	C14H19NO3	14	19	1	3	0	0	0.2143	1.3571	0.114768196	0.104641048	0.124974973	0.132809904	0.142954066	0.164396303	0	0.079880992	0	0.104888246	0.11332658	0.152094108	0.191648101	0.146085214	0.191687404	0.186943994	0	0.083593993	0.052364194	0.11589222	0.142747849	0.132244161	0.121605617	0	0.150571831	0.148350809	0.208118992	0.149656323	0.125464178	0.12381988	0.151848158	0.161936164	0.118258092	0.171161235	0.195720533	0.153727966	0.111579693	0.127180087	0.138353961
249.004073	249.0040728	C11H6O7	11	6	0	7	0	0	0.6364	0.5455	0.643111479	0.637120336	0.66803508	0.18661752	0.197166952	0.23302463	0.818834674	1.561372348	1.151695087	0.556162227	0.509191481	1.231776594	1.187663475	0.177759489	0.238703681	0.269251013	0.839709063	1.170342867	1.243047358	0.358316082	0.528549234	0.52077673	1.104206315	0.986518878	1.009297072	0.20498051	0.179053082	0.24651306	0.378971251	0.47782912	1.032034543	1.073801955	1.028041088	0.198028769	0.197706886	0.181675202	0.382263855	0.459323084	0.485746328
249.022702	249.0227016	C12H10O4S	12	10	0	4	0	1	0.3333	0.8333	0.043798803	0.055687293	0.079162222	0.067297314	0.091834682	0.084731535	0	0.096559782	0.064337602	0.058657706	0.090587965	0.111870897	0.09052796	0.074044869	0.093268634	0.091996657	0.05180121	0.061221777	0	0.049160889	0	0.087518304	0.102667772	0.111166351	0.129185114	0.089056407	0.085629736	0.089063118	0.08578291	0.092063365	0.08130496	0.144131955	0.093578488	0.087235185	0.078647685	0.086919407	0.074436124	0.079668735	0.088860261
249.040441	249.0404572	C12H10O6	12	10	0	6	0	0	0.5000	0.8333	2.164683266	2.152139294	2.302513828	0.961108637	1.200468635	1.31988636	2.179838656	4.077601177	3.095635669	2.054157697	2.13726724	3.302450618	3.29458243	1.002038802	1.418481256	1.338797391	2.282510272	3.146256693	3.168490128	1.775058483	2.008847625	2.10118761	3.173998877	3.087468833	3.195540012	1.25187592	1.367699949	1.449119336	1.787768313	2.089893741	3.293682555	3.301260074	3.379554982	1.062580215	1.212261232	1.281805974	1.596944069	1.887029017	1.922053129
249.043828	249.043828	C9H14O6S	9	14	0	6	0	1	0.6667	1.5556	0.137654418	0.125418203	0.152199348	0.215547403	0.244057068	0.278385059	0.046254438	0.076193131	0.063095615	0.167101696	0.197322925	0.200406546	0.154764947	0.214623566	0.314178872	0.307598387	0	0.053981959	0	0.126625295	0.175178181	0.161892862	0.175368894	0.203433536	0.199237806	0.220059443	0.241412824	0.258126473	0.133676745	0.160705685	0.223382852	0.169331477	0.192706428	0.196856884	0.20126735	0.203159204	0.122320366	0.145661381	0.153431843
249.051693	249.0516911	C11H10N2O5	11	10	2	5	0	0	0.4545	0.9091	0.130902064	0.132724772	0.141899281	0.141980792	0.178809753	0.190159173	0.090379631	0.1761516	0.119994973	0.141650235	0.152913467	0.186807545	0.195691129	0.155392314	0.223644876	0.185499805	0.078774442	0.120443808	0.116506775	0.136928555	0.135510415	0.168684791	0.160174645	0	0	0.184895116	0.194627521	0.224815858	0.157591293	0.17097353	0	0	0	0.155492495	0.183482598	0.198894639	0.131305789	0.145020471	0.150554283
249.055711	249.0557108	C16H10O3	16	10	0	3	0	0	0.1875	0.6250	0.265385469	0.250134447	0.209530917	0.157128477	0.15975741	0.188742323	0.327767088	0.563420738	0.43989251	0.276290942	0.287950988	0.542171966	0.493144916	0.164784257	0.233790505	0.207546415	0.327535507	0.428199402	0.429512179	0.215687575	0.25590017	0.261116895	0.472136939	0.409905114	0.477365138	0.172126582	0.133250252	0.182644147	0.213380901	0.253286305	0.421018509	0.46252622	0.427687738	0.17551531	0.187830396	0.13426332	0.204408657	0.19719383	0.216678697
249.075718	249.0757185	C7H15N4O4P	7	15	4	4	1	0	0.5714	2.1429	0.083300592	0.067331059	0.063044801	0.067311166	0.070488283	0.069987026	0.123293077	0	0.074843891	0.087729995	0	0.120246691	0.101669622	0.071505538	0.064220121	0.070553324	0.114924617	0.084506756	0.073772014	0.077178651	0	0	0.081884901	0	0.098053353	0.068439813	0.088869914	0.085936636	0.079697445	0.07022524	0	0.107636109	0	0.068321444	0.081216565	0.074963114	0.054315925	0.065241906	0.063824221
249.076826	249.0768436	C13H14O5	13	14	0	5	0	0	0.3846	1.0769	2.93891271	2.926730403	3.277147445	2.093346537	2.612711746	2.856568447	2.296501384	4.238510864	3.065039894	3.039018505	3.314745493	3.95993648	3.895088941	2.083499351	3.020234325	2.868233157	2.371041451	3.2339492	3.103069516	2.918246805	3.324635779	3.316359503	3.878835696	3.84965663	4.046264283	2.646775396	3.26817329	3.235972795	2.834488146	3.340056118	4.14093858	3.954710888	3.977837357	2.418046413	3.026999446	2.844986217	2.569916707	2.979696013	3.006306021
249.080211	249.080211	C10H18O5S	10	18	0	5	0	1	0.5000	1.8000	1.080253037	0.977999675	1.163758292	2.020777991	2.506093399	2.751679639	0.082039808	0.120003995	0.10998959	1.389792949	1.638668188	1.623636613	1.542228749	2.066603538	2.903613288	2.892666474	0.055619263	0.10772952	0.089420445	1.316384973	1.252662719	1.47797907	1.537046614	1.498850097	1.490548363	2.38393848	2.276189947	2.75614293	1.253637061	1.493105878	1.65933633	1.644613279	1.55183561	2.272666286	2.686138339	3.044573723	1.224541571	1.421185903	1.482235762
249.088053	249.0880745	C12H14N2O4	12	14	2	4	0	0	0.3333	1.1667	0.232241206	0.254256554	0.271429917	0.338883008	0.384538608	0.413369591	0.103618768	0.218037396	0.144891735	0.290651261	0.320067255	0.358928467	0.337581732	0.331614804	0.467973647	0.454855119	0.103162751	0.135488966	0.145575073	0.271744296	0.345269434	0.333203499	0.352633226	0.295358629	0	0.391151757	0	0.480974761	0.278596702	0.327415237	0.35999345	0.336843097	0	0.377300476	0.429156539	0.358629176	0.242397404	0.272054058	0.296007652
249.112089	249.1120891	C8H19N4O3P	8	19	4	3	1	0	0.3750	2.3750	0.086106108	0.07371789	0.080232725	0.05364813	0.069151374	0.077874984	0.078700139	0.113681457	0.071236234	0.08937651	0.098569629	0.064943718	0.096675372	0.054706177	0	0	0.106592484	0.094046646	0.086790716	0.084203106	0.101959543	0.097241377	0	0.085959684	0.107984036	0.05472471	0	0.085088748	0.065053165	0.077272153	0.093269043	0	0.120607169	0.070767543	0	0.071130786	0.074506341	0.075884245	0.073647346
249.113216	249.1132292	C14H18O4	14	18	0	4	0	0	0.2857	1.2857	2.99490948	3.185574476	3.353330887	2.161152306	2.754169351	2.902816546	2.270432121	4.13240835	3.073615427	3.311329723	3.579884041	3.506763095	3.448249829	2.111403418	3.020046778	2.969043919	2.3402411	3.137233808	3.02215997	2.910354618	3.97321831	3.704160866	3.602448394	3.854358535	3.789413949	2.565175266	3.282046119	2.951838133	2.812254702	3.263128684	3.460651405	3.367488135	3.383111155	2.53103911	3.377860942	2.619469895	2.754150575	3.256467799	3.23834965
249.124460	249.1244618	C13H18N2O3	13	18	2	3	0	0	0.2308	1.3846	0.079075912	0.079685544	0.094201383	0.122027168	0.156961508	0.160981394	0	0	0	0.088285426	0.126579422	0.087399464	0.132614625	0.120009611	0.172389334	0.152787501	0	0.045461951	0	0.080912804	0.161914502	0.095980931	0.098069733	0.15565215	0.135884763	0.12801029	0.154910556	0.170681144	0.090238903	0.098416792	0	0	0.118839676	0.139253609	0.168891948	0.119412619	0.086301595	0.09801347	0.098289649
249.149584	249.1496127	C15H22O3	15	22	0	3	0	0	0.2000	1.4667	0.778533776	0.872735467	0.856502328	0.549164498	0.676763858	0.71979992	0.569341412	1.012553358	0.762471352	0.881048389	0.890280788	0.826982943	0	0.54662121	0.755953427	0.713984992	0.591104515	0.775486727	0.749283058	0.676045027	0	0	0.904139946	0	0	0.549143086	0	0.69339864	0.633457568	0.805543666	0.778206455	0	0.739566682	0.62101846	0.793958411	0.546745622	0.68207807	0.838584872	0.789931017
250.035709	250.0357091	C11H9NO6	11	9	1	6	0	0	0.5455	0.8182	0.180748002	0.157128942	0.203001642	0.189555863	0.210621334	0.212182482	0.173849205	0.27225929	0.225760861	0.229746068	0.213716599	0.257102578	0.319779153	0.215323777	0.247821083	0.245875386	0.189223029	0.251975839	0.22052956	0.207856109	0.164210687	0.238837927	0.291587194	0.211706705	0.256713251	0.195866318	0.234908313	0.266993275	0.200922738	0.246548844	0.240793307	0.260621975	0.28832469	0.172597584	0.242358435	0.216843092	0.171296652	0.158328312	0.216465566
250.072075	250.072092	C12H13NO5	12	13	1	5	0	0	0.4167	1.0833	0.379658356	0.353962042	0.510684631	0.513628167	0.651023177	0.646965283	0.260307654	0.439334459	0.364127192	0.557564268	0.567380983	0.580951936	0.656422293	0.551112535	0.7175976	0.698616296	0.270570941	0.444501498	0.33973035	0.540808099	0.475439923	0.604748342	0.58438385	0	0.556714471	0.539694802	0.795500755	0.830391807	0.581550456	0.589048926	0.604603331	0.594933317	0.606606985	0.485286588	0.705825885	0.700587494	0.444163171	0.480705199	0.544521863
250.108456	250.1084781	C13H17NO4	13	17	1	4	0	0	0.3077	1.3077	0.219967023	0.257293104	0.33371115	0.404775828	0.516511918	0.510035992	0.15732259	0.204439032	0.170586529	0.384055109	0.418926001	0.410140434	0.397031938	0.403914599	0.547039975	0.542153192	0.115093188	0.178422432	0.161262114	0.346921544	0.369647259	0.406913603	0.396274272	0	0	0.39829843	0.544234037	0.533698846	0.320840779	0.374848414	0.34390764	0.356712119	0.349302486	0.361193562	0.541265441	0.48240648	0.301993132	0.308318271	0.355156451
251.001965	251.0019649	C11H8O5S	11	8	0	5	0	1	0.4545	0.7273	0.066743427	0.065991325	0.118334078	0.117946152	0.138386117	0.144817858	0.071485254	0	0.058906169	0.110519796	0.121163555	0.16592323	0.142584556	0.131936776	0.158714931	0.144357552	0	0.094658962	0.04947364	0.104045225	0.100466126	0.124483961	0.133995146	0.118634063	0.085473584	0.123813902	0.135764934	0.174909338	0.132384179	0.12734728	0.109071328	0.171451318	0.161169767	0.103694509	0.14003572	0.140509821	0.096614066	0.102071673	0.109154855
251.019722	251.0197217	C11H8O7	11	8	0	7	0	0	0.6364	0.7273	0.89664956	0.850285517	1.111612247	0.318980876	0.360689381	0.36979439	1.217164137	1.606682869	1.758203397	0.864097365	0.802815779	1.604327217	1.668913391	0.311862991	0.345250109	0.363307529	1.061597253	1.911741129	1.755348502	0.759174306	0.825843773	0.833647395	1.492025522	1.211359231	1.243077628	0.297381945	0.327929373	0.348009234	0.790375763	0.828907387	1.216713072	1.414150734	1.39387634	0.293975109	0.319494927	0.334606808	0.725172548	0.704015838	0.75879441
251.034976	251.0349765	C15H8O4	15	8	0	4	0	0	0.2667	0.5333	0.340764682	0.316531519	0.334311119	0.157803259	0.21153654	0.202580861	0.507619303	0.670167538	0.755296432	0.406541362	0.366394605	0.728524351	0.767575928	0.162648843	0.155235707	0.162377675	0.48016519	0.783516984	0.774285468	0.311285548	0.321855717	0.36405446	0.694867795	0.467977024	0.538625749	0.143817262	0.16710871	0.189140968	0.357288034	0.30351237	0.520108207	0.545430756	0.617702777	0.146470041	0.147230472	0.168945164	0.286851146	0.259335269	0.301565305
251.038347	251.0383468	C12H12O4S	12	12	0	4	0	1	0.3333	1.0000	0.070604038	0.075436273	0.105574872	0.078492755	0.107198905	0.105022234	0.050523131	0.074863831	0.063882419	0.082254144	0.09596538	0.102906563	0.126490118	0.092673663	0.107911359	0.090672744	0	0.074569743	0.051037898	0.100817001	0.104596487	0.098046395	0.130464562	0.142267308	0.078209225	0.119712198	0.145875357	0.128204635	0.101328378	0.10440841	0.118274409	0.118558407	0.115073264	0.100205224	0.122136039	0.12108474	0.073526418	0.07448053	0.096148716
251.056092	251.0561084	C12H12O6	12	12	0	6	0	0	0.5000	1.0000	2.303882117	2.170687218	3.003742089	1.61579387	2.123496693	2.247365105	2.429000398	3.30861249	3.514278327	2.736019115	2.60559705	3.605585134	3.81070943	1.652168618	2.0034092	2.005498462	2.190669718	3.911981129	3.491762701	2.870565055	2.518838037	2.67348597	3.566208866	3.030798688	3.094149669	1.815717363	2.337481653	2.297101227	2.905703907	2.901085705	3.216456975	3.488336811	3.621587283	1.730741484	2.024670802	2.047349699	2.466177246	2.40061492	2.568015475
251.059474	251.0594742	C9H16O6S	9	16	0	6	0	1	0.6667	1.7778	0.133177992	0.15650703	0.219916081	0.264870225	0.407579515	0.383775117	0	0.087565424	0.053389689	0.266641465	0.234632725	0.302745854	0.285312231	0.305047567	0.363543418	0.378330135	0.040477745	0.074435278	0.084025973	0.204622236	0.20128196	0.25194723	0.251659277	0.210265689	0.241536189	0.244977702	0.309379687	0.315208304	0.219942092	0.23855154	0.213496258	0.214727173	0.221545553	0.26241186	0.299632059	0.291512759	0.185975951	0.22689452	0.213282146
251.067329	251.0673407	C11H12N2O5	11	12	2	5	0	0	0.4545	1.0909	0.148679982	0.15836958	0.225382137	0.245029555	0.313819301	0.327760221	0.108477865	0.154024056	0.153845017	0.259437871	0.245631417	0.280610459	0.314623433	0.255960218	0.281838292	0.268968573	0.088593228	0.188568579	0.14939638	0.282473211	0.198104304	0.243902227	0.249348508	0	0.222997182	0.242649529	0.305682843	0.30669893	0.268438942	0.276908705	0.217204927	0.246099517	0.278004885	0.247994865	0.28392606	0.273793095	0.207036919	0.225835556	0.245134156
251.071362	251.0713625	C16H12O3	16	12	0	3	0	0	0.1875	0.7500	0.400878774	0.332643711	0.402890798	0.238235078	0.304734253	0.315045927	0.443056596	0.578752779	0.624921633	0.47042143	0.405354518	0.697529765	0.787975471	0.233704511	0.271257824	0.276027153	0.393725359	0.670420613	0.634934963	0.395886149	0.426541733	0.423111466	0.676612173	0.516437352	0.571118601	0.2450333	0.239332602	0.259423933	0.398826465	0.381615987	0.519005168	0.556801018	0.588863327	0.227734009	0.294876955	0.235496239	0.410087215	0.341441861	0.410523017
251.091348	251.0913478	C7H17N4O4P	7	17	4	4	1	0	0.5714	2.4286	0.123152738	0.10090495	0.104968521	0.098596939	0.09682877	0.101282359	0.109593356	0.110598088	0.12276192	0.092702875	0.09655297	0.113729389	0.129773179	0.098778268	0.089237674	0.087879632	0.100495971	0.103660414	0.091796637	0.118251398	0.143101852	0.089659829	0.122926282	0.091370792	0	0.096388551	0.0937255	0.089597615	0.116981359	0.087827037	0.131565798	0.124826228	0.155239355	0.099821274	0.077980561	0.10487975	0	0.078954484	0.090165652
251.092482	251.0924945	C13H16O5	13	16	0	5	0	0	0.3846	1.2308	3.652730798	3.571051777	4.721545741	3.12082122	4.244151071	4.385193064	2.989989278	3.839130202	4.261453552	4.479991206	4.543097845	4.89332996	5.080189135	3.134520612	3.827212303	3.812116723	2.638426836	4.630781087	4.1325245	4.666516382	4.806907313	4.738181313	5.028340123	4.418217353	4.367923039	3.496219458	4.808279983	4.242605327	4.606515491	4.622900776	4.27400919	4.500772979	4.645775297	3.540228133	4.47743645	3.996313659	4.305833494	4.188182769	4.359700259
251.095855	251.0958545	C10H20O5S	10	20	0	5	0	1	0.5000	2.0000	0.082092403	0.074472992	0.086912859	0.097502508	0.129612107	0.113345024	0	0	0	0.11234626	0.096418615	0.093520605	0.142474207	0.104946247	0.114160787	0.131	0	0.053230268	0	0.084841971	0.075165727	0.086023583	0.098473753	0.081263824	0.116117948	0.101326981	0.098044257	0.124435815	0.087476196	0.090594363	0.096809806	0	0.087937422	0.090524392	0.111546384	0.11332392	0.086931433	0.063110242	0.073590492
251.103709	251.1037261	C12H16N2O4	12	16	2	4	0	0	0.3333	1.3333	0.186550004	0.153940068	0.23864675	0.274940076	0.368874675	0.373611807	0.067342243	0.134459283	0.114333546	0.2594385	0.245705409	0.29667149	0.288434199	0.268584532	0.32665339	0.312564564	0.081141141	0.138911511	0.117705519	0.264625531	0.230493715	0.253289003	0.293603764	0	0.235447621	0.281232996	0	0.326143013	0.232632553	0.237975271	0.205217969	0	0	0.314676822	0.333137512	0.299573731	0.225519832	0.196702252	0.247399491
251.107746	251.107746	C17H16O2	17	16	0	2	0	0	0.1176	0.9412	0.079323658	0.098265883	0.117400745	0.086986894	0.092591492	0.090306302	0.089649244	0.084415127	0.132518468	0.130737458	0.11357653	0.177105796	0.166267568	0.073930746	0.106108052	0.084967151	0.080530688	0.143754771	0.162453395	0.110874687	0.158271085	0.101268832	0.173319545	0.158703085	0.137673517	0.043309521	0.096752186	0.095440639	0.10396874	0.107743032	0.104442651	0.142675542	0.138218754	0.077087503	0.093021267	0.053714399	0.100552289	0.102621296	0.131689724
251.128866	251.1288804	C14H20O4	14	20	0	4	0	0	0.2857	1.4286	2.505963543	2.524570353	3.269799587	1.952159843	2.614843116	2.751406589	2.143049039	2.790154334	3.068976342	3.012338453	3.082494445	3.045306675	3.271980565	1.871175198	2.332958967	2.306481966	1.938455823	3.30735916	2.930079196	2.899267053	3.647797554	3.375866186	3.184212366	2.929886019	2.920861986	1.92880631	2.82588474	2.320958291	2.861237356	2.892197276	2.383830527	2.499068072	2.615469368	2.201030215	2.746610683	2.032509742	2.977780047	2.911349483	2.944172244
252.051347	252.0513556	C11H11NO6	11	11	1	6	0	0	0.5455	1.0000	0.323488266	0.304955596	0.300659907	0.273044416	0.428204154	0.380918059	0.2211134	0.294387691	0.347454074	0.358661768	0.348767129	0.413698465	0.421498639	0.325507903	0.394715133	0.348710262	0.216131247	0.324772597	0.318012917	0.343860438	0.25998813	0.36780699	0.390684211	0.343624957	0.389029766	0.359447009	0.373855595	0.421147101	0.357046668	0.315046256	0.452000914	0.438301838	0.394263588	0.362173168	0.329460341	0.337438101	0.344321451	0.269606057	0.279412121
252.066613	252.0666127	C15H11NO3	15	11	1	3	0	0	0.2000	0.7333	0.10615356	0.087702854	0.071207231	0.088707557	0.130329982	0.123683768	0.085673206	0.123107247	0.104218304	0.124612277	0.124189749	0.140646675	0.133729862	0.082534791	0.122854371	0.129387572	0.086107867	0.124535641	0.136474455	0.083249866	0.109482993	0.147833023	0.156947597	0.121846557	0.175713414	0.108390159	0.103857841	0.096609944	0.126402017	0.098580314	0.143180931	0.159239427	0.154007349	0.131829191	0.128813438	0.080154916	0.112898341	0.091347484	0.119082903
252.087728	252.0877429	C12H15NO5	12	15	1	5	0	0	0.4167	1.2500	0.469119952	0.452781691	0.474913883	0.558030556	0.823593588	0.779843662	0.229036754	0.308418638	0.317491805	0.604161833	0.609799489	0.590783743	0.591799399	0.585825526	0.715470655	0.69960046	0.227990204	0.355279122	0.360124721	0.553130082	0.557822298	0.637262771	0.591592216	0.601122513	0.641950662	0.723361537	0.803988549	0.761479933	0.589340358	0.548266191	0.627213926	0.628702899	0.66226954	0.741305517	0.764776316	0.64910227	0.558434096	0.500094401	0.499217769
252.124141	252.1241291	C13H19NO4	13	19	1	4	0	0	0.3077	1.4615	0.124219432	0.133316615	0.16215502	0.177116252	0.266738488	0.228630101	0	0.102967444	0.056695818	0.158234699	0.176800459	0.161320921	0.158698694	0.193990294	0.227214774	0.215233193	0.050698859	0	0	0.169762377	0.198076987	0.217005249	0.146780767	0.155930314	0.198262748	0.187118283	0.198199024	0.208192347	0.129785497	0.128518955	0.167321876	0.172981808	0.191947614	0.22236292	0.217127605	0.171265631	0.19360953	0.144785079	0.152836864
252.998987	252.9989866	C10H6O8	10	6	0	8	0	0	0.8000	0.6000	0.129215815	0.127601243	0.142105439	0.035362428	0.049807294	0.053723697	0.191861914	0.289886257	0.274660075	0.144701749	0.138688803	0.197792237	0.182416457	0.038731228	0.069416203	0.057885213	0.179208729	0.276040816	0.26208747	0.069537907	0.089664844	0.121093974	0.156491926	0.14544625	0.180229996	0.045207258	0	0	0.097462125	0.058592816	0.203333045	0.186834696	0.22104369	0.036665562	0	0.039362363	0.080194605	0.079111944	0.073657776
253.014241	253.0142411	C14H6O5	14	6	0	5	0	0	0.3571	0.4286	0.268084392	0.253463657	0.19268364	0.090384458	0.095195414	0.113675561	0.384635688	0.603236797	0.544668267	0.272902219	0.233936319	0.370658072	0.477473523	0.103826712	0.123071561	0.097402974	0.433074154	0.59860815	0.575921053	0.22317699	0.222544702	0.253999998	0.385304002	0.353524076	0.388979856	0.106066154	0.092339239	0.115319521	0.212736354	0.175181352	0.394069365	0.4111121	0.433978287	0.085898321	0.102827277	0.110486985	0.183427478	0.125911133	0.167063214
253.017617	253.0176169	C11H10O5S	11	10	0	5	0	1	0.4545	0.9091	0.089668852	0.094948597	0.099605259	0.105033058	0.138612393	0.126701703	0.064619492	0.081762923	0.069225237	0.150045242	0.105864673	0.110607512	0.139673042	0.118506581	0.134275244	0.142412378	0.066626383	0.064824024	0.074689706	0.091680433	0.094737013	0.116882316	0.11612312	0.156278642	0.136060127	0.126688126	0.162051357	0.12239871	0.137072048	0.087216649	0.095046297	0.12515678	0.143482366	0.131980037	0.172241369	0.13374025	0.102067672	0.101162312	0.104471094
253.035374	253.0353744	C11H10O7	11	10	0	7	0	0	0.6364	0.9091	1.217507318	1.204466629	1.154308241	0.654428304	0.820453873	0.675913552	1.48987091	2.359204228	1.944159253	1.407991526	1.284344776	1.48792776	1.679515156	0.677996633	0.820540996	0.794454232	1.481667967	2.139544203	2.055999982	1.231785313	1.070963411	1.293955748	1.436723575	1.634974408	1.691544622	0.710957536	0.657830783	0.767122213	1.244137693	0.992026392	1.762373213	1.877502484	1.875815047	0.625029338	0.597353447	0.580882677	1.052178114	0.892299755	0.921972031
253.046617	253.0466168	C10H10N2O6	10	10	2	6	0	0	0.6000	1.0000	0.080122201	0.061309811	0.066221222	0.092039776	0.105238287	0.100149332	0.051233788	0.065852828	0.084493531	0.107133473	0.106684001	0.078171251	0.112389717	0.103323124	0.129690872	0.118669584	0	0.071531462	0.103726035	0.078451674	0.082802308	0.084111978	0.071591268	0	0.122638319	0.097585028	0.099848587	0.10396803	0.085667319	0.092484544	0.073339573	0.141216666	0.098297358	0.103008813	0.113099398	0.095251899	0.074344571	0.072414458	0.078110123
253.050627	253.0506265	C15H10O4	15	10	0	4	0	0	0.2667	0.6667	0.835581036	0.781906825	0.627345864	0.416689505	0.465272339	0.445959382	1.009210296	1.457654727	1.295692395	0.897146933	0.816443353	1.102482453	1.248119198	0.435183504	0.497482188	0.509942051	0.995102616	1.379547652	1.346964709	0.787551441	0.772834962	0.868844403	1.096091628	1.124917781	1.144695529	0.47373182	0.424852461	0.486284212	0.776018526	0.608926357	1.074082246	1.156050279	1.201416053	0.421321312	0.470943859	0.415540885	0.727644384	0.536971526	0.633372973
253.053997	253.053997	C12H14O4S	12	14	0	4	0	1	0.3333	1.1667	0.0969366	0.091543967	0.096460011	0.138638552	0.174437065	0.166337815	0.058550747	0.065849563	0.074475562	0.132167755	0.122595344	0.137194888	0.103726908	0.137074845	0.186520253	0.16932358	0	0.049614754	0.055494602	0.134171664	0.127320421	0.185267087	0.098770236	0.124508804	0.159456807	0.151412777	0.166747128	0.148582524	0.124382955	0.111748643	0.124197478	0.136660276	0.155941406	0.169433928	0.192228002	0.160320536	0.127744774	0.097539692	0.105946904
253.071745	253.0717591	C12H14O6	12	14	0	6	0	0	0.5000	1.1667	3.428449069	3.394056744	3.207646081	3.21863427	4.08710546	3.522836488	2.61706198	4.0636549	3.464817711	4.11440137	4.143082243	3.577052992	3.808441376	3.35188746	4.103753025	3.963455882	2.595516003	3.730751367	3.489356854	4.173614959	3.838226558	4.233126694	3.544068995	4.245589853	4.152445714	3.673048996	3.932816137	4.021928004	4.056732899	3.183186242	4.21417082	4.090678001	4.26346292	3.495117669	3.883142009	3.380865542	3.586881863	2.94883511	3.163946766
253.075125	253.0751249	C9H18O6S	9	18	0	6	0	1	0.6667	2.0000	0.077297124	0.046631347	0.067691491	0.100568375	0.111846025	0.09058092	0	0	0	0.109125746	0.107087829	0.111698678	0.083344835	0.102243511	0.133841322	0.124834958	0.040454906	0	0	0.089360713	0.127921469	0.071928247	0.07847779	0.100813507	0	0.10699096	0.107987676	0.128630414	0.093100663	0.070037053	0.137350136	0.112865261	0.137199409	0.112901531	0.089065226	0.084153522	0.066835934	0.060834743	0.075980918
253.087018	253.0870139	C16H14O3	16	14	0	3	0	0	0.1875	0.8750	0.396506127	0.393906837	0.326915673	0.273269076	0.339470748	0.301643364	0.424271075	0.605540179	0.542282399	0.486153134	0.460678437	0.474980875	0.565440527	0.287729602	0.351800605	0.329656485	0.405178615	0.570261747	0.579641927	0.432155777	0.465875632	0.454985126	0.496461792	0.528520356	0.5327477	0.296746027	0.264179504	0.315464212	0.437296191	0.333717851	0.471000302	0.54061737	0.502582765	0.319944024	0.3374968	0.253696471	0.403307831	0.279914478	0.318137522
253.108134	253.1081449	C13H18O5	13	18	0	5	0	0	0.3846	1.3846	4.406405597	4.673110162	4.258656914	3.989710636	5.043968169	4.351972529	3.205423929	4.766480979	4.123127115	5.270052676	5.293968697	4.036528471	4.360557619	4.121159459	5.079608508	4.841246124	3.059113566	4.424048078	4.034738198	4.953917896	5.376908798	5.690119722	4.184892827	5.188608923	5.027529227	4.28653315	5.156437775	4.573907878	4.84957206	3.823567842	4.221623059	4.349614429	4.372161468	4.472331586	5.405713773	3.971781694	4.864547958	3.970302784	4.060204789
253.144528	253.1445302	C14H22O4	14	22	0	4	0	0	0.2857	1.5714	1.125856604	1.21857443	1.09221746	0.948416543	1.180630282	1.005279636	0.864932163	1.206428423	1.143199675	1.33958187	1.354932967	0.976927818	1.101791618	0.958570907	1.143461028	1.183760271	0.858436403	1.190629366	1.116361932	1.248469476	1.53626607	1.496253328	1.030116487	1.323772178	1.284918048	0.944748106	1.135241682	0.998360054	1.228886106	0.932451863	0.972800349	0.992477177	1.008532106	1.055016508	1.263425999	0.835614419	1.216572554	0.984459326	1.027024793
254.030624	254.0306243	C10H9NO7	10	9	1	7	0	0	0.7000	0.9000	0.088501958	0.072925854	0.092069345	0.076748493	0.069799371	0.08110671	0.086907975	0.101973534	0.099287396	0.105028455	0.075613716	0.112528712	0.121454895	0.107775856	0.097802881	0.094038422	0.080378145	0.102259167	0.09552363	0.096827399	0	0.081123589	0.106584632	0	0.098933483	0.087851863	0.071919406	0.123290658	0.089486948	0.077617101	0.111751308	0.117225443	0.132144916	0.069398227	0.081387406	0.073758089	0.074064703	0.069260917	0.074755269
254.045877	254.0458769	C14H9NO4	14	9	1	4	0	0	0.2857	0.6429	0.152619843	0.136689239	0.155765762	0.152031559	0.152546146	0.151711362	0.148834072	0.173584039	0.190565181	0.147034609	0.144354786	0.221976335	0.255043994	0.163423428	0.181518722	0.19660206	0.127734757	0.177212048	0.214418315	0.184314587	0.17693701	0.172710623	0.198329244	0.190429157	0.188527378	0.19141439	0.164251616	0.164856657	0.196057189	0.163926033	0.185524321	0.218270431	0.273978051	0.145724915	0.186242433	0.155144622	0.164291988	0.138718723	0.146240458
254.066994	254.0670077	C11H13NO6	11	13	1	6	0	0	0.5455	1.1818	0.400598601	0.365932605	0.418348609	0.587408099	0.619771348	0.596355587	0.252899522	0.351811851	0.336726474	0.480732444	0.471402476	0.472077692	0.5748595	0.613434721	0.726416781	0.680359488	0.204792291	0.328907751	0.359298183	0.509396046	0.522401921	0.500945439	0.4665574	0.508216441	0.497316049	0.591675792	0.670876866	0.697029125	0.513666942	0.521330662	0.530567444	0.541318721	0.557551476	0.569647197	0.586722077	0.594034915	0.48555891	0.386449327	0.473278456
254.103389	254.1033936	C12H17NO5	12	17	1	5	0	0	0.4167	1.4167	0.269975906	0.305740724	0.331283397	0.471796306	0.514129598	0.502046895	0.104251716	0.138331685	0.138995889	0.347583298	0.341693893	0.326580074	0.349413356	0.465404857	0.536861259	0.557243337	0.11818752	0.13794065	0.137101193	0.369614975	0.318280033	0.393764676	0.344049637	0.424344044	0.391709001	0.471049165	0.507651973	0.539446198	0.35988276	0.343905897	0.38640391	0.363354765	0.360260312	0.487504951	0.541397805	0.439909633	0.369665748	0.307706828	0.356343365
254.996875	254.9968754	C10H8O6S	10	8	0	6	0	1	0.6000	0.8000	0.098914542	0.091434948	0.078228747	0.100438183	0.143503406	0.102757528	0	0.09232127	0.064142815	0.087997042	0.075357489	0.10863396	0.12488934	0.082524822	0.13752148	0.146338186	0.05236113	0.064066681	0.063539651	0.085577314	0.085137429	0.07048337	0.11947587	0.124495797	0.100493462	0.108589524	0.119509377	0.119684725	0.067727715	0.088167791	0.079037938	0.119880788	0.123870054	0.095755081	0.120488741	0.126331184	0.073602671	0.076163838	0.084360231
255.014638	255.0146381	C10H8O8	10	8	0	8	0	0	0.8000	0.8000	0.28016113	0.237607706	0.260195401	0.101804353	0.087482103	0.09220658	0.365321183	0.539102581	0.463150219	0.246270782	0.21241778	0.428137388	0.406642293	0.092756944	0.103123321	0.092087482	0.381056182	0.495948579	0.535863042	0.168535184	0.142616785	0.174772244	0.405079336	0.3386556	0.388266432	0.095331509	0.063800701	0.120291148	0.169639016	0.18993711	0.393740596	0.413617522	0.385646487	0.08495623	0.056730478	0.076423937	0.160272304	0.187933524	0.196912185
255.029893	255.0298929	C14H8O5	14	8	0	5	0	0	0.3571	0.5714	1.021060164	0.955179859	0.87692074	0.378752359	0.416122115	0.432084702	1.277843831	1.776993834	1.732752752	0.823142252	0.755280859	1.624104875	1.721133813	0.358314197	0.454867694	0.459616868	1.317842848	1.627753515	1.835116426	0.684263653	0.819670406	0.759927755	1.543765599	1.332131119	1.368764805	0.415257867	0.354983531	0.448501783	0.666951518	0.775806442	1.32692918	1.542304235	1.459443826	0.391819461	0.417017373	0.383417938	0.688466908	0.682298081	0.793018584
255.033265	255.0332651	C11H12O5S	11	12	0	5	0	1	0.4545	1.0909	0.162940148	0.166351182	0.200678036	0.243737074	0.277518319	0.294852714	0.05150192	0.058856462	0.077383293	0.165431887	0.186901583	0.237468244	0.2058575	0.238427568	0.272647392	0.312247835	0.054374831	0.068260746	0.071259488	0.188659687	0.200317852	0.202274893	0.209906616	0.212826403	0.218523171	0.283063298	0.253053412	0.272856707	0.185345311	0.222033397	0.231120502	0.211706546	0.271395994	0.273295026	0.269765645	0.31119545	0.185368468	0.165823314	0.194876295
255.062265	255.0622646	C10H12N2O6	10	12	2	6	0	0	0.6000	1.2000	0.113645511	0.096373178	0.106057575	0.13914003	0.152936722	0.155089576	0.055972971	0.07959412	0.086397119	0.089614323	0.131555109	0.18203156	0.142072182	0.146236978	0.207471807	0.186484632	0.046653151	0.052180788	0.094385515	0.103140881	0.11900575	0.132463236	0.155383595	0.12488942	0.178458444	0.145464169	0.130610261	0.178840453	0.09483727	0.123235117	0.146059372	0.143944595	0.130100948	0.135902307	0.135204377	0.157592467	0.100269307	0.104453228	0.118010488
255.077511	255.0775111	C14H12N2O3	14	12	2	3	0	0	0.2143	0.8571	0.121962844	0.109796109	0.132950153	0.117994857	0.126995647	0.125429255	0.059160662	0.087671396	0.10640929	0.119395622	0.09305447	0.149503613	0.153703658	0.096005736	0.148315144	0.130876499	0.059644774	0.084722261	0.089156957	0.109441882	0.118414951	0.101631033	0.139683998	0.160969949	0.131070113	0.139144766	0.122464047	0.134002155	0.086941475	0.126611642	0.138246124	0.163850152	0.131138009	0.133832465	0.120109935	0.112195089	0.101076561	0.086751143	0.12620745
255.085009	255.0850094	C16H16OS	16	16	0	1	0	1	0.0625	1.0000	0.134716495	0.1650958	0.180078613	0.175424627	0.194082724	0.233170878	0.15208008	0.174894446	0.15961202	0.154985066	0.129795798	0.156760416	0.15344645	0.167677038	0.191930609	0.188475892	0.178387767	0.122572655	0.13103254	0.112962342	0.130895672	0.124462298	0.120005084	0.140667756	0.114265545	0.17008699	0.127191864	0.157203457	0.123567293	0.160385194	0.156616172	0.192628877	0.16760526	0.170012768	0.146916494	0.192403376	0.158974338	0.185017461	0.132233043
255.087396	255.0874093	C12H16O6	12	16	0	6	0	0	0.5000	1.3333	4.597484338	4.569466876	5.238574817	4.455130147	5.397189544	5.877575299	2.774329317	4.220222539	3.689360802	4.422051991	4.82551859	5.29304013	5.202292549	4.344926987	5.789528789	5.754181882	2.737411747	3.407881263	3.676897893	3.935434288	5.17535291	4.991515463	5.337633922	5.519928069	5.260078437	4.661451939	5.514541574	5.108469078	3.927500764	4.742630634	4.800125227	4.725707289	4.565325975	5.159398939	5.775309306	4.710800211	4.283220756	4.835725211	4.886683244
255.102640	255.1026644	C16H16O3	16	16	0	3	0	0	0.1875	1.0000	0.487615916	0.464427846	0.4865345	0.316516752	0.391833754	0.386669257	0.420028457	0.617037872	0.562979866	0.445305361	0.445514936	0.629440823	0.623533118	0.3009078	0.389034615	0.413104353	0.418458824	0.494331875	0.538208584	0.391517094	0.573165538	0.460858771	0.659486801	0	0.616135816	0.353097542	0	0.384257567	0.391312181	0.4644211	0.570748819	0.570125342	0	0.381451931	0.3669929	0.347574424	0.436761348	0.391629947	0.451354757
255.123772	255.1237955	C13H20O5	13	20	0	5	0	0	0.3846	1.5385	2.405566007	2.568191905	2.745730491	2.0647116	2.536214431	2.726075562	1.566975225	2.312116489	2.018255591	2.292037619	2.483468738	2.545868924	2.570930352	2.007673189	2.671609649	2.646445661	1.518666133	1.852380178	1.972889985	1.983961879	3.059038594	2.72604194	2.708942882	2.889570471	2.780678613	2.141143722	2.766303526	2.308233033	1.870602632	2.348809938	2.18715783	2.264825294	2.057876025	2.467226862	2.951249797	2.098933793	2.271929632	2.48391346	2.490956481
255.160183	255.1601832	C14H24O4	14	24	0	4	0	0	0.2857	1.7143	0.19386367	0.216583694	0.212924125	0.181554805	0.189822881	0.214733355	0.145981461	0.20110679	0.150088701	0.20879976	0.197267097	0.205547544	0.22511714	0.152862201	0.208649283	0.205716302	0.125906622	0.178570979	0.184532734	0.158212261	0.230585048	0.247284016	0.225103968	0.219117645	0.244967391	0.145456373	0.217509319	0.169084283	0.121392621	0.182182626	0.156264494	0.171135859	0.145625361	0.19040302	0.246643793	0.130577299	0.176434386	0.206125735	0.198743059
255.232953	255.2329529	C16H32O2	16	32	0	2	0	0	0.1250	2.0000	0.046242039	0.080909307	0.13517597	0.051855351	0.059803094	0.07386099	0.04734797	0.180446737	0.085219101	0.063981049	0.079077153	0	0.128772248	0	0.053445928	0.062070041	0.043807122	0.108254619	0.073435359	0.072767094	0.249654306	0.137582674	0.079552664	0.30344369	0.273857592	0.093717859	0.141689162	0.045540109	0.040340712	0.06913207	0.150936538	0.153852962	0.163296384	0.03552078	0.1064993	0.080830895	0	0.073110909	0.084956366
256.025141	256.0251411	C13H7NO5	13	7	1	5	0	0	0.3846	0.5385	0.119549724	0.115576677	0.090261513	0.102974799	0.146625487	0.121788195	0.121403363	0.169023438	0.120922729	0.124076646	0.144234513	0.1899712	0.191371633	0.117978087	0.157020874	0.135757374	0.114833972	0.175106431	0.162017449	0.086352576	0.117425113	0.133941959	0.160186719	0.172700991	0.140425246	0.114369967	0.10437828	0.120456165	0.114632185	0.12692654	0.183712233	0.158671136	0.148278788	0.096722737	0.106576574	0.114716587	0.096082374	0.104291123	0.117424234
256.046276	256.0462764	C10H11NO7	10	11	1	7	0	0	0.7000	1.1000	0.104542301	0.106496387	0.138920714	0.148242889	0.200667035	0.193380032	0.103226206	0.164913484	0.126769592	0.169613224	0.181519944	0.201447309	0.195313549	0.175257735	0.232060812	0.190325491	0.108993195	0.100853179	0.163113346	0.095456474	0.110811281	0.152014934	0.153846562	0.151018266	0.180857564	0.152343429	0.190277645	0.20807307	0.136166316	0.139203284	0.198684627	0.170360778	0.183848645	0.12717854	0.159490087	0.138044797	0.106593464	0.146607938	0.116167541
256.061534	256.0615284	C14H11NO4	14	11	1	4	0	0	0.2857	0.7857	0.180497602	0.206593481	0.221128332	0.209796789	0.287182037	0.271857958	0.176211557	0.272524326	0.231262757	0.250798623	0.265377875	0.356382524	0.320022473	0.232777303	0.289666237	0.282109059	0.188173681	0.243070873	0.222407984	0.210226213	0.228633195	0.292834931	0.354898549	0.323055235	0.292517385	0.267501183	0.263564365	0.308320815	0.211884819	0.235064081	0.27782198	0.273715152	0.286160399	0.221137349	0.271580016	0.265324728	0.207075632	0.219535585	0.239025088
256.097901	256.0979131	C15H15NO3	15	15	1	3	0	0	0.2000	1.0000	0.122391951	0	0.114835253	0.130083994	0.176772531	0.176170162	0.071337494	0.14004663	0.088774898	0.163042561	0.155674435	0.178975412	0.179227595	0.129402929	0.166391928	0.149751276	0	0.096188855	0	0.128440881	0	0.149013707	0.173230769	0.152949159	0.171242565	0.157388814	0	0.154047144	0.121086074	0.140208474	0.118617563	0	0.133943972	0.118679235	0.174314151	0.125283586	0.10290372	0.1341228	0.13910678
256.119041	256.1190414	C12H19NO5	12	19	1	5	0	0	0.4167	1.5833	0.09170767	0.07658877	0.103928123	0.152928333	0.18933055	0.21078076	0	0.072608993	0.059171656	0.134514289	0.135376452	0.12642153	0.137513828	0.151482967	0.219765253	0.194444261	0	0.067013818	0.058563186	0.085446174	0	0.122007476	0.127980218	0.158933735	0.168371744	0.121226869	0.193452996	0.168896774	0.103236794	0.111841715	0.10450009	0.131192031	0.090096216	0.151269194	0.223946496	0.149230176	0.098219503	0.116732006	0.122921462
257.009157	257.0091574	C13H6O6	13	6	0	6	0	0	0.4615	0.4615	0.469614478	0.449033906	0.500321459	0.169603795	0.170272964	0.182286454	0.714772029	1.106985842	1.051488285	0.545764045	0.456111089	0.897699021	0.972288938	0.159558846	0.203840947	0.211586202	0.694337265	1.219447823	1.113995492	0.355675638	0.368098197	0.459152149	0.854747818	0.686743548	0.687303774	0.145548513	0.164872028	0.205594798	0.389924159	0.416714991	0.711478517	0.746295326	0.726754122	0.132816757	0.169822128	0.163126923	0.348533275	0.361075583	0.414818844
257.030291	257.0302906	C10H10O8	10	10	0	8	0	0	0.8000	1.0000	0.357993149	0.328693257	0.473162323	0.295075538	0.364007089	0.360703537	0.505440513	0.771850881	0.687645541	0.583739112	0.541851134	0.648779939	0.713927824	0.298053581	0.364689023	0.331377723	0.443266585	0.824932698	0.687433352	0.379847464	0.312633845	0.496346985	0.580786606	0.571648308	0.563079993	0.21468585	0.276936884	0.304581992	0.375662062	0.413510001	0.499458268	0.563214807	0.540458132	0.205928553	0.262578403	0.220156848	0.306648094	0.365572326	0.426329937
257.048913	257.0489128	C11H14O5S	11	14	0	5	0	1	0.4545	1.2727	0.722750594	0.613676972	0.875016685	0.676971285	0.778917899	0.751278621	0.053741851	0.079165096	0.07899544	0.522245317	0.497026367	0.536274354	0.551639908	0.73884896	0.77674253	0.749051989	0	0.112583245	0.093152886	0.958930732	0.604370463	0.776645891	0.676228804	0.609217598	0.640821996	0.70783822	0.680110509	0.781697137	1.23567667	0.930464896	0.81738643	0.794473805	0.82219895	0.69110986	0.754332876	0.869882704	0.980595665	0.708786749	0.965838501
257.056760	257.0567738	C13H10N2O4	13	10	2	4	0	0	0.3077	0.7692	0.09820864	0.117215357	0.105634869	0.119415939	0.158814102	0.166417848	0.090901555	0.126366486	0.110493279	0.159315674	0.149228746	0.16423119	0.137215836	0.118983935	0.146166179	0.180230995	0.070142056	0.1189592	0.089140637	0.153997535	0.147255886	0.152911954	0.143702158	0.133047093	0.172446435	0.098484697	0	0.180455093	0.125993829	0.153783083	0.126163019	0.134690982	0.120643757	0.097681465	0.150924122	0.140087767	0.097604811	0.092025209	0.129201924
257.064236	257.0642356	C15H14O2S	15	14	0	2	0	1	0.1333	0.9333	0.057364526	0.063546919	0.066177191	0.10122137	0.092177745	0.108277593	0.08529059	0.079138041	0.075195567	0.088226654	0.063244862	0.061928221	0.080090116	0.118744047	0.080061468	0.104012753	0.074580831	0.077534984	0.064786161	0.051689505	0	0.062950471	0.05568447	0.078956599	0.09418489	0.07315089	0	0.096378304	0.052850296	0.06411962	0.116848899	0.07109422	0	0.081725648	0.072325688	0.081928157	0.085883677	0.077105388	0.072510672
257.066667	257.0666738	C11H14O7	11	14	0	7	0	0	0.6364	1.2727	2.030260395	1.831546064	2.681440534	2.563613509	3.297889191	3.214276631	1.313318027	2.124724418	1.947358235	2.99508218	3.035290913	2.853279988	3.011899369	2.755723048	3.301400359	3.325364539	1.304767519	2.2453662	1.863895039	2.275848064	2.301429015	2.855274371	2.8002703	2.693752969	2.640130284	2.001327905	2.742533254	2.761335804	2.330655984	2.535520376	2.174789179	2.287901679	2.304797303	2.168287996	2.911942858	2.284224924	2.219840159	2.333219902	2.787027236
257.077913	257.0779126	C10H14N2O6	10	14	2	6	0	0	0.6000	1.4000	0.066412671	0.079460382	0.08225331	0.124179433	0.176243135	0.146090305	0	0.071890313	0	0.108126627	0.130788291	0.10109471	0.102274812	0.146599911	0.148317968	0.153117176	0.042171406	0.070301178	0	0.1016975	0	0.122174629	0.08635168	0	0.084356813	0.102661144	0.153071017	0.138635247	0.074255033	0.115255447	0.089691222	0.107955974	0.089804737	0.087340663	0.123887174	0.12482053	0.081130453	0.064666119	0.099251542
257.081914	257.0819298	C15H14O4	15	14	0	4	0	0	0.2667	0.9333	1.053622388	1.009348296	1.273810278	0.851948816	1.002892024	0.979873262	1.05278379	1.559790161	1.541615988	1.487927882	1.415330625	1.672304697	1.827232903	0.813920568	0.980077595	1.015330516	1.004151316	1.709602038	1.522115276	1.285312936	1.356936093	1.470222201	1.631051472	1.472123797	1.516984716	0.780200221	0.995569895	1.095022558	1.255929196	1.280828727	1.357202098	1.44899056	1.459651064	0.789520422	1.099379352	0.962938829	1.158137222	1.112424319	1.381638148
257.093140	257.0931567	C14H14N2O3	14	14	2	3	0	0	0.2143	1.0000	0.121842922	0.121844503	0.14321677	0.157451913	0.209730544	0.190222436	0.065183801	0.126504302	0.121443903	0.203516739	0.19544771	0.212961213	0.220774079	0.171607838	0.19563676	0.205660384	0	0.129958242	0.106668586	0.192508798	0	0.194975045	0.215602097	0.142469724	0.14677782	0.166421153	0	0.208263255	0.164397595	0.182428597	0.147103861	0.164101145	0.144737113	0.160608064	0.24611272	0.174941552	0.17758744	0.157511797	0.173323548
257.100621	257.1006206	C16H18OS	16	18	0	1	0	1	0.0625	1.1250	0.085543368	0.082469338	0.092760461	0.116597203	0.132300956	0.146241793	0.051410746	0.075425774	0.071128183	0.089485621	0.092245023	0.081455899	0.076029022	0.109248637	0.121772988	0.143219818	0.094404055	0.070565248	0.060959232	0.074398549	0.067496201	0.083377555	0.096141206	0.079770549	0.078103872	0.074657422	0.123658893	0.118392236	0.07314589	0.092284357	0.066858886	0	0.068554548	0.09000643	0.098181768	0.139256902	0.091454573	0.08953611	0.104508631
257.103041	257.1030598	C12H18O6	12	18	0	6	0	0	0.5000	1.5000	2.271209078	2.251550119	3.132318396	2.905722914	3.691026161	3.62778699	1.304845998	1.982669521	1.886556066	3.240486925	3.367691554	2.859581204	3.170971086	2.8821859	3.559848361	3.622546775	1.211837505	2.152966743	1.827007042	2.698108871	3.04490445	3.415872068	3.029747363	3.014361151	2.910549899	2.332905268	3.77063733	3.195976477	2.547653104	2.803742362	2.25785977	2.265021953	2.233863454	2.647515869	3.898875739	2.928534832	2.664519855	2.786875542	3.181633927
257.118299	257.1183163	C16H18O3	16	18	0	3	0	0	0.1875	1.1250	0.508896004	0.500346121	0.61386883	0.426344651	0.543495141	0.518453778	0.489800219	0.708442943	0.70089927	0.713741889	0.688304327	0.688384091	0.763092795	0.408965574	0.489141381	0.492412949	0.435743963	0.747443837	0.645145782	0.635420489	0.795783819	0.75659285	0.724644594	0.66018619	0.718295666	0.400690953	0.581829979	0.516473079	0.626786634	0.642927204	0.598743967	0.59373671	0.60077014	0.405662858	0.546513379	0.457957478	0.586542361	0.56891578	0.659995063
257.139445	257.1394451	C13H22O5	13	22	0	5	0	0	0.3846	1.6923	0.329502892	0.321884729	0.480889663	0.379588681	0.465671586	0.470165925	0.241343763	0.314666166	0.311112967	0.465285071	0.476399836	0.427286259	0.45293069	0.371718267	0.44592613	0.44721171	0.224428424	0.355062133	0.317709002	0.381329362	0.497027438	0.517511738	0.429769363	0.457300069	0.441441197	0.2838707	0.494672092	0.36996921	0.355239831	0.415563245	0.304792517	0.317356914	0.331099808	0.32685447	0.536622798	0.350359716	0.412190341	0.414477179	0.481683031
257.154686	257.1547	C17H22O2	17	22	0	2	0	0	0.1176	1.2941	0.187783544	0.181994089	0.210023585	0.147558701	0.197286415	0.163566675	0.145833045	0.233581835	0.203222181	0.218259318	0.226464768	0.229360394	0	0.159400817	0.165859618	0.168366768	0.145512482	0.261754893	0.213769061	0.199438483	0.285514571	0.257384804	0.228905873	0.209519377	0.222112159	0.121750508	0	0.148964527	0.205333285	0.192472988	0.187018926	0.155202857	0.237989017	0.143224181	0.208927417	0.129161164	0.192075156	0.184063881	0.222858133
258.040792	258.0407916	C13H9NO5	13	9	1	5	0	0	0.3846	0.6923	0.206182967	0.196490934	0.236787652	0.159742494	0.216596509	0.235464937	0.179749644	0.263607601	0.280389064	0.259256408	0.233423818	0.323154875	0.344847304	0.164148795	0.204096001	0.205360867	0.169707556	0.343874169	0.312327143	0.230711709	0.206296139	0.251749846	0.308495407	0.276280077	0.270163251	0.197386818	0.223306002	0.216767255	0.23736448	0.236507812	0.270612132	0.259203381	0.278017647	0.194897279	0.201663405	0.199362589	0.23637647	0.196730595	0.244772924
258.061921	258.0619214	C10H13NO7	10	13	1	7	0	0	0.7000	1.3000	0.111761939	0.123812842	0.148033796	0.163542861	0.250459426	0.265787052	0.062033939	0.078358776	0.096190232	0.192061716	0.191483204	0.21576837	0.192034824	0.196356736	0.259373845	0.21072302	0.074247256	0.111696968	0.112395484	0.134620573	0.154028135	0.179737283	0.164293373	0.151724141	0.165307379	0.165825999	0.150020176	0.182268986	0.151940821	0.172038424	0.129596113	0.186262866	0.136981541	0.1495945	0.16314579	0.12180955	0.158678035	0.116074114	0.13503699
258.077160	258.0771755	C14H13NO4	14	13	1	4	0	0	0.2857	0.9286	0.275190602	0.246633691	0.267980532	0.287526005	0.342023801	0.350367136	0.19353873	0.249413816	0.261047867	0.326499878	0.335050908	0.374655359	0.400220612	0.274292094	0.306798465	0.289656473	0.166771161	0.307655397	0.279515407	0.291948175	0.300284621	0.34307505	0.354888337	0.270326566	0.31323626	0.30480242	0.316583462	0.322833875	0.333496799	0.306598162	0.34379923	0.341827155	0.357598281	0.316463291	0.333114717	0.300372403	0.3000517	0.268636655	0.298171696
258.098307	258.0983072	C11H17NO6	11	17	1	6	0	0	0.5455	1.5455	0.113193365	0.126337145	0.147184278	0.180774918	0.279817563	0.274194598	0.05490613	0	0.070052554	0.16543007	0.164610857	0.196952589	0.195832364	0.210725078	0.22116706	0.239387584	0	0.067373582	0.074520483	0.147121783	0.134583151	0.196455163	0.150962995	0.147455187	0.114103958	0.19825617	0.213950373	0.212865166	0.166268581	0.157550987	0.149562404	0.157716328	0.158085377	0.233881171	0.205047668	0.17169641	0.160715826	0.166733673	0.153062089
258.113551	258.1135578	C15H17NO3	15	17	1	3	0	0	0.2000	1.1333	0.116549277	0.108098928	0.127397981	0.131322075	0.168131329	0.176522802	0.05359783	0	0.114778095	0.120359333	0.128474901	0.15317404	0.141361231	0.139494068	0.160399803	0.151744658	0.0627969	0.100865296	0.115873991	0.145294636	0.15120275	0.116907395	0.142181797	0	0.15919984	0.13627978	0.136934635	0.13210992	0.135514068	0.133532678	0.139394711	0	0.136483258	0.148257994	0.16450554	0.130670339	0.137145636	0.11201513	0.116525141
259.024808	259.0248078	C13H8O6	13	8	0	6	0	0	0.4615	0.6154	1.385021639	1.357094621	1.162295686	0.42139978	0.572769652	0.510549178	1.728676517	2.275373924	2.649555681	1.272234716	1.230887742	2.076134521	2.062929185	0.457375071	0.511891282	0.462720565	1.689902796	2.607356927	2.662645841	1.00632353	1.086354861	1.253163179	1.971614588	1.710678344	1.815520772	0.533949313	0.502178883	0.517529193	1.085418006	0.921865613	1.868780327	2.019357284	1.921451193	0.530920863	0.485467743	0.414661251	1.085420615	0.875593292	0.926395606
259.028176	259.0281761	C10H12O6S	10	12	0	6	0	1	0.6000	1.2000	0.140023992	0.107157106	0.114322349	0.150423559	0.233486851	0.207652572	0.05676603	0.100912454	0.082379883	0.140115626	0.164360812	0.15354721	0.143814069	0.177090215	0.211263006	0.188388779	0.070563699	0.084902059	0.098799328	0.133326792	0.172901302	0.20809229	0.179900895	0.169323037	0.155353811	0.199305145	0.186687707	0.195598014	0.131512698	0.160772254	0.200522521	0.16889871	0.200466447	0.188702064	0.162106308	0.17195781	0.13823345	0.127432263	0.11786048
259.045938	259.0459379	C10H12O8	10	12	0	8	0	0	0.8000	1.2000	0.59646478	0.499676297	0.518775985	0.462307454	0.710472833	0.609015012	0.494641277	0.641130278	0.686371867	0.687444656	0.724858241	0.740294689	0.752782172	0.536702507	0.631569333	0.601447907	0.444272039	0.750426799	0.724568343	0.465000415	0.456028101	0.616720457	0.631039807	0.670037373	0.668093199	0.442887979	0.398237109	0.428361524	0.508973097	0.469744358	0.616388694	0.629959461	0.603825715	0.448705126	0.39468243	0.284908444	0.501070914	0.452410184	0.437418541
259.061186	259.0611942	C14H12O5	14	12	0	5	0	0	0.3571	0.8571	2.272890281	2.100652908	1.875148692	1.090417874	1.497571737	1.372557469	2.155569166	2.867054316	3.200680624	2.300127097	2.199443087	2.843651494	2.782610472	1.102776439	1.353115301	1.209656777	2.053705723	3.211392276	3.232687317	2.080540222	1.981333534	2.270237136	2.744393215	2.541813788	2.632481586	1.454101305	1.303814898	1.414592988	2.084567529	1.764225343	2.73894287	2.772858134	2.840495674	1.406976821	1.317350017	1.255701488	1.99517133	1.637309329	1.697822809
259.064560	259.0645601	C11H16O5S	11	16	0	5	0	1	0.4545	1.4545	0.142381825	0.096148554	0.106597927	0.164135779	0.224608814	0.195675567	0.046114753	0.078436194	0.066430838	0.134021799	0.179258444	0.153224634	0.126698153	0.150211012	0.181967408	0.172948965	0.045346177	0	0.063707531	0.141522886	0.116809198	0.149823906	0.143778917	0.132440953	0.112533515	0.184929493	0.120796336	0.165524494	0.137825917	0.119498995	0.126129903	0.143780724	0.148099388	0.169266068	0.178777859	0.181575311	0.135537489	0.13340639	0.115097724
259.072412	259.0724246	C13H12N2O4	13	12	2	4	0	0	0.3077	0.9231	0.202474868	0.191550918	0.170075541	0.188407135	0.276641699	0.221803438	0.129736642	0.139893854	0.191483825	0.225452103	0.264142761	0.270188874	0.237925784	0.188690696	0.238467617	0.219225347	0.112404214	0.185481421	0.211542314	0.249520905	0.188699585	0.250490767	0.226655134	0.215609503	0.233212196	0.24038336	0.215250878	0.255989789	0.248370997	0.176372247	0.267017366	0.23024087	0.27162478	0.255622349	0.253626705	0.201193032	0.206593378	0.16644216	0.179508056
259.082317	259.0823246	C11H16O7	11	16	0	7	0	0	0.6364	1.4545	1.340225783	1.248215775	1.247710923	1.371166025	1.976904092	1.840930123	0.674400925	0.88589232	0.970168306	1.568876983	1.679139897	1.432151361	1.414677908	1.468468648	1.785930289	1.724928725	0.645358386	0.926498055	0.995323221	1.114580305	1.267125822	1.554217154	1.458818762	1.468109289	1.466476238	1.417292579	1.385477363	1.316261178	1.170390619	1.124186646	1.217195766	1.187553221	1.2150661	1.617280219	1.535279923	1.109337651	1.328467713	1.188411101	1.172983801
259.097567	259.0975794	C15H16O4	15	16	0	4	0	0	0.2667	1.0667	1.545929443	1.493041673	1.308637919	0.973650308	1.36677714	1.17207527	1.234737743	1.587347781	1.771227703	1.692342665	1.688134629	1.665826701	1.650968163	0.951866606	1.148182776	1.137352964	1.1610092	1.744171658	1.736152477	1.554240518	1.719123232	1.684456029	1.643231967	1.585947804	1.666438308	1.269169845	1.271229533	1.241397112	1.561639513	1.282829049	1.639857852	1.673448698	1.627940009	1.291933388	1.253982874	1.072064591	1.535848528	1.246381584	1.217946528
259.108813	259.1088138	C14H16N2O3	14	16	2	3	0	0	0.2143	1.1429	0.173633389	0.1765861	0.13878696	0.18133295	0.262057328	0.220746054	0.070000931	0.137387334	0.135809467	0.204652619	0.242073127	0.189269795	0.222177285	0.193299145	0.242300834	0.208140545	0.070499222	0.132305467	0.120366121	0.192747869	0.243149417	0.246964542	0.197162661	0.237156762	0.205712821	0.23417517	0.268613442	0.241007956	0.190201455	0.174364203	0.176661127	0.187980091	0.196748085	0.246151936	0.221889131	0.170839745	0.20747973	0.153566618	0.152799246
259.118711	259.1187114	C12H20O6	12	20	0	6	0	0	0.5000	1.6667	0.509836765	0.503821285	0.495213297	0.508399381	0.755148595	0.672644707	0.225004051	0.337728908	0.335441095	0.594560831	0.601871767	0.550442478	0.500149541	0.515327712	0.639235768	0.630135757	0.229723397	0.326044527	0.346130633	0.472984175	0.531190581	0.629897537	0.528320354	0.609592705	0.521438913	0.54245083	0.610474976	0.523058636	0.427493012	0.41157967	0.442627401	0.429684382	0.432636407	0.643657916	0.675410699	0.453514245	0.549216821	0.483328822	0.452961401
259.133948	259.1339643	C16H20O3	16	20	0	3	0	0	0.1875	1.2500	0.777053857	0.765618395	0.632177219	0.474812152	0.681942556	0.569229702	0.621732856	0.77233653	0.913848786	0.824460433	0.867498661	0.798237379	0.738112903	0.469568436	0.581724989	0.544347975	0.618122608	0.851755075	0.865297115	0.737076428	0.96559887	0.885652776	0.755774782	0.764608148	0.80846989	0.63048228	0.614990323	0.538235436	0.785433988	0.615524023	0.745342193	0.766180273	0.7415515	0.651205666	0.625629644	0.488911424	0.780256611	0.612127277	0.603265988
259.170349	259.1703511	C17H24O2	17	24	0	2	0	0	0.1176	1.4118	0.173366846	0.141763306	0.135156398	0.088907044	0.144759347	0.119561089	0.165920362	0.168614137	0.191717292	0.207086856	0.160917496	0.160708784	0.140133791	0.096429075	0.101316386	0.114005532	0.119765269	0.189946573	0.179725444	0.154709274	0.232102534	0.183872567	0.165908717	0.159337726	0.161939336	0.117752817	0	0.118336386	0.148567798	0.121114157	0.152333513	0.142202701	0.16117143	0.110976346	0.118591365	0.073733809	0.158115685	0.126858489	0.113478926
260.020054	260.0200538	C12H7NO6	12	7	1	6	0	0	0.5000	0.5833	0.133319969	0.127485918	0.086666608	0.093543014	0.102923132	0.089970802	0.106688216	0.157233949	0.137923614	0.127886159	0.123784273	0.160194624	0.153057968	0.086968961	0.096671833	0.112177474	0.096152653	0.20433468	0.167668269	0.116887283	0.087921857	0.098208082	0.131626265	0.128865748	0.134281574	0.096275515	0.113123946	0.093285583	0.111171385	0.089091659	0.149976002	0.141036731	0.142602325	0.081312431	0.083807231	0.077650952	0.100812839	0.072970487	0.100030089
260.056455	260.0564431	C13H11NO5	13	11	1	5	0	0	0.3846	0.8462	0.342894372	0.353214172	0.292094579	0.309900778	0.379371165	0.331015377	0.261233557	0.393405208	0.386227365	0.401318627	0.375614582	0.382015192	0.418064572	0.329774793	0.383863607	0.379259199	0.246021559	0.394825079	0.370123252	0.406855426	0.323953862	0.405995119	0.365335205	0.430160902	0.390613571	0.419583767	0.371532934	0.412090114	0.413851078	0.333642454	0.405429947	0.436816974	0.419669575	0.369105833	0.357558001	0.337616455	0.35992099	0.246631231	0.296336439
260.077571	260.0775706	C10H15NO7	10	15	1	7	0	0	0.7000	1.5000	0.087505046	0.075702889	0	0.09338628	0.110413594	0.112717803	0	0.065607381	0.052451158	0.064174788	0.083799693	0.118421105	0.06440251	0.120593386	0.112849425	0.13324098	0	0.052609977	0.057131107	0.048174672	0.083387658	0.055312759	0.062104545	0.093825572	0	0.096747599	0.099310608	0.109760294	0.093484404	0.07231277	0.089831401	0	0	0.086983065	0.098040462	0.08227383	0.066890081	0.054827793	0.065223617
260.092815	260.0928282	C14H15NO4	14	15	1	4	0	0	0.2857	1.0714	0.312755923	0.341092598	0.276256313	0.369896494	0.427350008	0.377377123	0.182393613	0.272450387	0.245475191	0.389106398	0.355915741	0.337632417	0.363690529	0.354351022	0.444667165	0.405276819	0.181714437	0.243216402	0.247484731	0.407214887	0.348638851	0.408881714	0.362996283	0.368696616	0.347677684	0.455986834	0.415047642	0.42135194	0.405621743	0.306483305	0.38493949	0.392584369	0.411155514	0.391822037	0.422394145	0.405596243	0.352520783	0.26136594	0.310943662
260.129191	260.1292073	C15H19NO3	15	19	1	3	0	0	0.2000	1.2667	0.089369077	0.112764945	0.05926637	0.081697997	0.127749285	0.11150954	0	0.060682918	0.06039975	0.113051474	0.115207643	0.114913559	0	0.129122011	0.137808771	0.130855157	0.068120427	0.060084265	0	0.102068084	0.148489376	0.099267274	0	0.104512091	0.119754136	0.138518881	0.099794495	0.163109458	0.105948858	0.095947608	0.095990595	0.076554658	0.10270472	0.126809546	0.133040681	0.105794513	0	0.066162535	0.084204785
261.004070	261.0040699	C12H6O7	12	6	0	7	0	0	0.5833	0.5000	0.636685097	0.61427947	0.575078117	0.206543628	0.17758096	0.161304294	0.923727831	1.262394967	1.213712979	0.494938042	0.461227026	0.935145674	1.032237284	0.20334144	0.233098017	0.211365734	0.842388412	1.25994486	1.353652737	0.456113144	0.481286171	0.499760855	0.853284017	0.874511376	0.856628744	0.194365036	0.177119384	0.231542781	0.492333824	0.428280158	0.888487717	1.009465676	1.06799683	0.181789472	0.170735085	0.175361795	0.453510077	0.385291873	0.468868759
261.037952	261.0379518	C17H10OS	17	10	0	1	0	1	0.0588	0.5882	0.068582368	0	0.104463683	0.035955962	0.042145219	0.045316944	0.127664461	0.115070834	0.108956615	0.049947178	0.054037894	0.055166598	0.087094741	0.031215827	0	0.06632749	0.130900032	0.128533335	0.095721887	0	0	0.05572489	0.09828692	0.124195788	0.071848861	0	0.097159584	0	0.051458107	0.077319168	0.082811356	0.09184498	0.109942195	0	0.08108452	0.0425093	0.055686914	0.064774044	0.077213729
261.040450	261.0404585	C13H10O6	13	10	0	6	0	0	0.4615	0.7692	2.157309971	2.052377371	2.147658435	1.059066979	0.996496815	0.964293719	2.786818734	3.714392118	3.674283773	2.012397996	1.88233498	2.646588184	3.178537886	1.074644375	1.194963724	1.188156112	2.497979695	3.725815477	3.775257394	2.161657215	1.997502059	2.040354184	2.637907034	2.71988476	2.840674566	1.102302847	1.176530443	1.273438013	2.162681409	1.88084804	3.002556081	3.138153221	3.264979423	1.065246286	1.074898174	1.167713181	1.929541924	1.581302254	1.917600579
261.051667	261.0516885	C12H10N2O5	12	10	2	5	0	0	0.4167	0.8333	0.126359496	0.135109341	0.128926966	0.170837978	0.159364615	0.1160491	0	0	0.171477244	0.17892887	0.141048736	0.136466593	0.189184957	0.156830626	0.194374213	0.192102779	0.094126255	0.145723791	0	0.172032456	0.199787172	0	0.164134553	0	0.140826975	0.170694919	0.191990533	0.217846097	0.190172778	0.165401713	0	0.170546646	0.211152534	0.148119742	0.171184478	0.17864646	0.147725039	0.129916571	0.155171126
261.055717	261.0557173	C17H10O3	17	10	0	3	0	0	0.1765	0.5882	0.181614558	0.156279307	0.135814111	0.096605871	0.100630744	0.105403488	0.261822111	0.312453101	0.330463822	0.164402206	0.179763641	0.327501903	0.294444084	0.107207237	0.11041186	0.114408291	0.241530468	0.322579092	0.354350031	0.182089003	0.160950719	0.159634854	0.241320001	0.221918114	0.266496875	0.090674189	0.06652453	0.130435736	0.152405311	0.131863427	0.236437206	0.283431372	0.290343493	0.098823134	0.104813922	0.07403367	0.153777631	0.10999863	0.149031439
261.061587	261.061587	C10H14O8	10	14	0	8	0	0	0.8000	1.4000	0.261162117	0.239217737	0.270931579	0.359544368	0.326565981	0.321547827	0.213919081	0.301793573	0.268857127	0.328466155	0.313994627	0.335096197	0.415130969	0.401724061	0.405844077	0.399729569	0.200169433	0.284397909	0.294304287	0.212875175	0.251649606	0.311196125	0.314432448	0.371115818	0.296290882	0.243629391	0.254627732	0.268248806	0.254311016	0.237863564	0.254565738	0.282010384	0.315296752	0.251622723	0.260244981	0.163826828	0.242016795	0.214707645	0.248773869
261.076825	261.0768454	C14H14O5	14	14	0	5	0	0	0.3571	1.0000	2.569540924	2.458099196	2.527212203	1.965473944	1.954110284	1.874816752	2.431782242	3.313217005	3.126668214	2.572095422	2.479091287	2.71881793	3.176479721	1.987786784	2.196776793	2.148838644	2.160226877	3.242431635	3.176073284	3.030394405	2.859963108	2.710319602	2.806144236	2.91450651	3.009957079	2.182477929	2.367304083	2.429569404	2.984131697	2.593199842	3.283503677	3.363266287	3.47082496	2.020623852	2.244869992	2.330353713	2.663956121	2.145993388	2.500035756
261.080211	261.0802107	C11H18O5S	11	18	0	5	0	1	0.4545	1.6364	0.132999265	0.108716427	0.127287785	0.256400643	0.202678777	0.214543401	0	0	0.055724505	0.150114496	0.166663676	0.152850969	0.178182016	0.251421987	0.260797052	0.2294433	0	0	0	0.170810956	0.187704695	0.183829242	0.138570505	0.167818324	0.156746143	0.236792682	0.223301561	0.273704003	0.184464005	0.169376816	0.187451625	0.160430587	0.180850592	0.245028139	0.216088866	0.286884799	0.160175042	0.138751928	0.164999385
261.088058	261.0880785	C13H14N2O4	13	14	2	4	0	0	0.3077	1.0769	0.252969029	0.264630904	0.263789998	0.357863654	0.32720463	0.338135513	0.159855416	0.189182669	0.216044896	0.327417117	0.294735536	0.277043748	0.325042959	0.359644901	0.381368318	0.365116234	0.145047375	0.211272829	0.195306901	0.341625547	0.331189564	0.296184924	0.283177658	0.326731476	0.287291896	0.370964623	0.434081854	0.404207664	0.344152165	0.325112955	0.3323235	0.329833226	0.342842191	0.351791899	0.400785529	0.347997957	0.310100891	0.259672235	0.306099423
261.092103	261.0921028	C18H14O2	18	14	0	2	0	0	0.1111	0.7778	0.120667966	0.07544654	0.063488669	0.078324205	0.055013488	0.069561087	0.109508288	0.122758558	0.120114728	0.084297176	0.083643379	0.121926151	0.173484847	0.066248205	0.084678353	0.058811868	0.125378908	0.123531925	0.146890696	0.08261238	0.085163231	0.105381798	0.121989833	0.122650063	0.143670771	0.057884791	0	0.052778065	0.08980837	0.082437962	0.081407071	0.119359371	0.129167724	0.068327008	0.059978848	0.060525909	0.096136464	0.077878609	0.068488158
261.097976	261.0979761	C11H18O7	11	18	0	7	0	0	0.6364	1.6364	0.285105222	0.290837228	0.310432671	0.406896592	0.405141286	0.409245436	0.157075501	0.183017295	0.174547598	0.283169207	0.310598069	0.282809902	0.334599051	0.44066813	0.499047593	0.479681519	0.129889142	0.193175549	0.179792491	0.252653351	0.258024874	0.348128989	0.276880577	0.319856628	0.329400537	0.319964326	0.352027551	0.359502612	0.264480704	0.294171064	0.253238601	0.250532736	0.244048321	0.367912838	0.426111199	0.295457139	0.302621489	0.280928171	0.327625083
261.113218	261.1132309	C15H18O4	15	18	0	4	0	0	0.2667	1.2000	2.014685829	2.086409248	2.096158905	1.624346291	1.708438173	1.581158906	1.810345424	2.463294783	2.341297799	2.195975418	2.109150541	1.872773511	2.208670334	1.644623076	1.822649714	1.806410938	1.601587842	2.359235168	2.387758699	2.446693157	2.671952152	2.287307625	2.06248501	2.263421136	2.277639176	1.756883514	2.050603171	1.947412529	2.345035607	2.099665972	2.172551432	2.247797727	2.370669211	1.771924508	2.031615263	1.803579835	2.262422724	1.814373904	2.159285611
261.124444	261.1244587	C14H18N2O3	14	18	2	3	0	0	0.2143	1.2857	0.120400921	0.120718308	0.109955668	0.169052894	0.18890168	0.158151273	0.04424288	0	0.067527948	0.157879647	0.115215926	0.089229884	0.157977594	0.165295564	0.1831368	0.185215311	0.042357444	0.058885568	0.075508905	0.127256147	0	0.142292686	0.126930254	0.142982823	0.135510248	0.166094929	0.16177815	0.192622084	0.157663459	0.108732864	0.155301297	0.125489066	0	0.170543431	0.201226059	0.153859239	0.154585808	0.11796135	0.160179799
261.149596	261.1496152	C16H22O3	16	22	0	3	0	0	0.1875	1.3750	0.693589697	0.692834492	0.704076657	0.582609958	0.557786566	0.540092806	0.626861319	0.847027755	0.784100499	0.729372356	0.694154359	0.654896685	0.766286307	0.57097144	0.627049643	0.592980686	0.584851957	0.804224625	0.819484665	0.790748921	1.026702121	0.850253945	0.704752077	0.763180789	0.774844721	0.562882442	0.708809182	0.591709228	0.779352709	0.682913616	0.636315974	0.720974158	0.702812579	0.606171699	0.657030497	0.513255809	0.776589953	0.618922055	0.731789682
262.035709	262.035709	C12H9NO6	12	9	1	6	0	0	0.5000	0.7500	0.208580385	0.198130776	0.217385653	0.19958987	0.187208126	0.191019464	0.218519633	0.288690251	0.269803675	0.197744817	0.192444501	0.301452392	0.322236766	0.180812268	0.217106847	0.203828968	0.205930329	0.244300367	0.280721615	0.199866305	0.174356143	0.205655173	0.285367492	0.215680278	0.284449718	0.220435797	0.176704414	0.235830779	0.216626361	0.226875794	0.292573982	0.279178609	0.314104588	0.212435049	0.187482477	0.206235279	0.203277439	0.190940419	0.186999091
262.072079	262.0720926	C13H13NO5	13	13	1	5	0	0	0.3846	1.0000	0.435900599	0.444676262	0.503678773	0.497026925	0.521273294	0.589718454	0.328990837	0.430664652	0.432895628	0.449399111	0.443260525	0.572564689	0.597008346	0.513385108	0.588978214	0.547163003	0.293185494	0.387511671	0.395336905	0.489318775	0.494731109	0.492440198	0.550230767	0.516133173	0.550166999	0.641762851	0.59785658	0.656361656	0.518810529	0.545656565	0.616884661	0.60830285	0.673000532	0.605526595	0.608355955	0.632342454	0.467700011	0.463048567	0.51488927
262.108471	262.1084803	C14H17NO4	14	17	1	4	0	0	0.2857	1.2143	0.30550442	0.299650621	0.360399728	0.384181983	0.433876833	0.447423924	0.150108301	0.226213712	0.185860175	0.312505071	0.344910007	0.390390189	0.356118513	0.377451141	0.453830214	0.447349086	0.147586105	0.182996067	0.18595419	0.324155481	0.357824998	0.353137153	0.358683811	0.372362452	0.381580596	0.470948905	0.491396001	0.513858318	0.361493129	0.371287583	0.39196287	0.376015106	0.365086634	0.463371057	0.478740403	0.445507039	0.32728182	0.331092306	0.355651296
263.019723	263.0197227	C12H8O7	12	8	0	7	0	0	0.5833	0.6667	1.338155441	1.327371572	1.351570864	0.437782024	0.47766516	0.473850028	1.81543176	2.642443342	2.074351684	1.099710001	1.040818044	1.97542537	2.018247913	0.424535621	0.527395168	0.533742751	1.803326473	2.170160169	2.242284161	0.878053117	1.024687948	1.03755228	1.801165182	1.636838582	1.783267421	0.470852471	0.469499328	0.552472985	0.897279607	1.044165323	1.769260692	1.858313059	1.872554331	0.421801043	0.444087199	0.497168889	0.851889805	1.021548527	1.050965571
263.023094	263.0230941	C9H12O7S	9	12	0	7	0	1	0.7778	1.3333	0.080610153	0.086029822	0.1282024	0.162585479	0.23409485	0.195928765	0.059359857	0.062448976	0.062410485	0.110449075	0.162549182	0.165822425	0.138192636	0.185434295	0.230716937	0.198078814	0.071432229	0.060502295	0	0.105744516	0.111382197	0.123681818	0.098747641	0.127567391	0.153877166	0.161486783	0.157116279	0.203704125	0.118509737	0.122581448	0.110765606	0.140093581	0.113945601	0.141042779	0.15937967	0.134851548	0.107536347	0.098733237	0.091367804
263.034978	263.0349775	C16H8O4	16	8	0	4	0	0	0.2500	0.5000	0.247672348	0.252391594	0.193356322	0.11430587	0.137744334	0.130892995	0.364488086	0.498837748	0.407386985	0.228774181	0.194054109	0.433980807	0.422648125	0.128715109	0.158557922	0.126362725	0.34169355	0.428583043	0.429852019	0.174346328	0.226210926	0.193479812	0.383549387	0.332981248	0.368273552	0.123135018	0.111811554	0.152416949	0.193140178	0.193472732	0.310574665	0.392740884	0.356414722	0.128366168	0.150915445	0.099764016	0.142454271	0.163996518	0.16709158
263.053577	263.0535767	C17H12OS	17	12	0	1	0	1	0.0588	0.7059	0.102803298	0.095232325	0.14265732	0.046325685	0.088508743	0.10109104	0.158313432	0.159510168	0.122203135	0.092643101	0.079339872	0.134405859	0.104788228	0.057516161	0.104444717	0.089045712	0.153764648	0.121379705	0.094313964	0.072980261	0	0.107927398	0.14468552	0.156293332	0.147325817	0.079027316	0.121946164	0.084201819	0.074257852	0.107634498	0.135880528	0.144695493	0.146368882	0.062628412	0.138497699	0.093969702	0.091396792	0.117657698	0.09709257
263.056095	263.0561084	C13H12O6	13	12	0	6	0	0	0.4615	0.9231	2.839346527	2.81166636	3.085019079	1.740373987	2.129086296	2.00210625	3.046576082	4.486100098	3.544925677	2.709339623	2.687957865	3.651090964	3.707541241	1.699306097	2.214874104	2.155934628	3.01776134	3.534388631	3.628154809	2.703960963	2.662549886	2.75140833	3.532058661	3.402530095	3.488261328	2.145552269	2.131530395	2.436592293	2.580855572	2.963171823	3.730919642	3.664325992	3.745147131	1.838489913	1.997092937	2.160313514	2.280091789	2.730484814	2.672773781
263.059475	263.0594751	C10H16O6S	10	16	0	6	0	1	0.6000	1.6000	0.313427065	0.288824979	0.319412924	0.4721056	0.596109756	0.546093992	0.100766634	0.180459716	0.101314451	0.372944773	0.388484097	0.378487815	0.369979051	0.492919428	0.636822221	0.629169179	0.092960544	0.110222154	0.112057833	0.297065011	0.324115996	0.345056113	0.357436406	0.324559413	0.358600024	0.507846883	0.499861878	0.564110783	0.321179748	0.386219967	0.360562017	0.325129862	0.319652267	0.465804132	0.485663104	0.523568072	0.320133494	0.351917413	0.364644377
263.067343	263.0673444	C12H12N2O5	12	12	2	5	0	0	0.4167	1.0000	0.204317106	0.230616225	0.262519007	0.260704301	0.318827118	0.316404275	0.128119635	0.230757588	0.1740662	0.224862872	0.238439938	0.28178908	0.267889431	0.259322119	0.333254999	0.319454418	0.157505011	0.143744378	0.181491616	0.260695905	0.243985817	0.259474322	0.285566427	0.217494718	0.248270617	0.316225802	0.291061386	0.368125391	0.263095858	0.266319618	0.295586437	0.233482963	0.274522251	0.268361127	0.293765877	0.304704291	0.21498683	0.248054017	0.245610294
263.071366	263.0713659	C17H12O3	17	12	0	3	0	0	0.1765	0.7059	0.297410747	0.260591341	0.226614126	0.167699653	0.191748615	0.177679813	0.358215731	0.478615389	0.435645566	0.289696565	0.286882403	0.420199725	0.434618031	0.16260325	0.218820697	0.196812807	0.351154526	0.401314977	0.400301179	0.234035666	0.304827408	0.269647471	0.432686613	0.381911828	0.364304742	0.179134451	0.155907023	0.168951867	0.211389085	0.237963271	0.392403419	0.359095965	0.334794778	0.162330326	0.171364103	0.147923698	0.226127488	0.224754472	0.251220276
263.074730	263.07473	C14H16O3S	14	16	0	3	0	1	0.2143	1.1429	0.07192861	0.068795158	0.099477057	0.089720039	0.129570295	0.130770842	0	0.061771989	0.04784728	0.102828932	0.08885405	0.129681128	0.121865435	0.118747782	0.141441767	0.143896643	0.044685986	0	0.06390937	0.074062562	0.117443878	0.101238174	0.122746559	0.10231099	0.10947713	0.092452232	0.117235473	0.12890145	0.087540451	0.10070069	0.136312352	0.145300111	0.09962879	0.108463106	0.143701825	0.120107318	0.08713576	0.087948244	0.085945813
263.077233	263.0772327	C10H16O8	10	16	0	8	0	0	0.8000	1.6000	0.093971998	0.066249547	0.089213334	0.093940396	0.109307214	0.089406678	0.052268069	0.078741183	0.070213012	0.060065757	0.109036392	0.126334129	0.089835736	0.111043898	0.128627606	0.113060959	0.054954818	0.06719807	0.058457652	0.076097445	0.073923721	0.073539223	0.094798735	0.096650296	0.105343457	0.082778815	0	0.078092896	0.047537698	0.053165781	0.098486061	0	0.092215132	0.076258188	0.054981254	0.053866058	0.069480131	0.066111857	0.062789364
263.092481	263.0924959	C14H16O5	14	16	0	5	0	0	0.3571	1.1429	3.397332104	3.580791602	3.795928649	2.606293936	3.324714182	3.145455453	3.0283279	4.503638701	3.463076341	3.527607949	3.733454006	3.873403966	3.925814377	2.562272936	3.377511163	3.298690794	3.000513542	3.462195592	3.474894704	3.573953812	4.01558581	3.802878205	3.917061863	3.937190158	3.921795355	3.242727571	3.661384358	3.705214062	3.349564866	3.896562745	4.048020474	3.846804218	3.90478846	2.972954724	3.629009813	3.431874236	3.223303825	3.712413744	3.667766749
263.095848	263.0958478	C11H20O5S	11	20	0	5	0	1	0.4545	1.8182	0.064841982	0.07122553	0.067641577	0.118816095	0.143113783	0.139159275	0	0	0	0.087861329	0.090571472	0.111722876	0.088155118	0.10320425	0.13090869	0.163715198	0.041122294	0	0	0.094960727	0.094552722	0.108606141	0.115626516	0	0.102906208	0.135636627	0.098112854	0.154975931	0.104000867	0.108928063	0.100151064	0.073403295	0.082164137	0.110680056	0.13201781	0.155355358	0.068240407	0.083628684	0.095898615
263.103721	263.1037278	C13H16N2O4	13	16	2	4	0	0	0.3077	1.2308	0.270483781	0.273595848	0.326604562	0.399292575	0.504846686	0.478158824	0.127478751	0.188010185	0.145419451	0.328578294	0.37010527	0.351262429	0.318694016	0.411000958	0.530265368	0.487502027	0.121732713	0.136560119	0.158462516	0.325430299	0.36502317	0.376071893	0.344207385	0.329026727	0.353012629	0.455073234	0.480494488	0.514800126	0.311054663	0.382630798	0.321270734	0.283135863	0.31728421	0.451992221	0.489848738	0.448211786	0.315095385	0.324010623	0.326206817
263.128870	263.1288816	C15H20O4	15	20	0	4	0	0	0.2667	1.3333	2.712862445	2.906177312	3.020498529	1.917873821	2.45074451	2.277478336	2.501393893	3.556162546	2.824256768	2.804373144	2.988487987	2.619412705	2.681303881	1.827305682	2.375699747	2.355746278	2.413713714	2.801465906	2.831688845	2.628264078	3.64399756	3.094670659	2.708211009	2.919270849	2.821313884	2.097361702	2.583028817	2.357656527	2.522255813	2.829831694	2.539520896	2.410011219	2.428633662	2.172484641	2.647078294	2.051991714	2.532980714	2.949286842	2.88753119
263.165262	263.1652662	C16H24O3	16	24	0	3	0	0	0.1875	1.5000	0.392894107	0.480226522	0.433300444	0.298391033	0.386741578	0.341116734	0.368930515	0.481083829	0.387073452	0.387926841	0.442110262	0.421664611	0.429408299	0.295515109	0.370571026	0.350857633	0.325371648	0.359187635	0.367974797	0.338571076	0.606173822	0.524005457	0.457589313	0.515266084	0.502561826	0.29183582	0.378745847	0.346889978	0.329756488	0.417505804	0.391578076	0.348795321	0.33009583	0.293862851	0.393194907	0.266430466	0.365642489	0.412825134	0.420662391
264.087732	264.087744	C13H15NO5	13	15	1	5	0	0	0.3846	1.1538	0.451748142	0.501315127	0.568631471	0.630357631	0.82528091	0.739830391	0.266481576	0.401993904	0.365266838	0.643463234	0.662589069	0.654631076	0.653046353	0.681732154	0.812339059	0.802348752	0.268166128	0.385201588	0.376325801	0.649454201	0.582995494	0.673504367	0.636825672	0.594271499	0.585227221	0.725021708	0.888306724	0.924489599	0.641868054	0.679290474	0.628255652	0.64808364	0.604423062	0.654213932	0.852578729	0.830345944	0.525130431	0.56672157	0.640421939
264.124113	264.1241291	C14H19NO4	14	19	1	4	0	0	0.2857	1.3571	0.19579298	0.200000429	0.224061042	0.298406116	0.344973315	0.323827496	0.096051339	0.122144405	0.145039727	0.267056989	0.288713295	0.22930296	0.279951241	0.274377156	0.335322153	0.376214313	0.100687123	0.126834875	0.086440328	0.251859543	0.243869548	0.287978206	0.233365685	0.269042747	0.263432021	0.268124866	0.336467872	0.361601604	0.247259245	0.24629463	0.189743443	0.2100117	0.204249417	0.289115095	0.379574985	0.324682283	0.219945514	0.250170676	0.277855453
264.998990	264.9989899	C11H6O8	11	6	0	8	0	0	0.7273	0.5455	0.320215285	0.342068405	0.360508643	0.079733676	0.07653658	0.061917674	0.518947643	0.715475383	0.711395781	0.345647886	0.26426628	0.639802914	0.627846267	0.091359881	0.078133161	0.099139346	0.447731207	0.840111364	0.803061643	0.193735159	0.279240451	0.246403278	0.543486732	0.399640185	0.47429046	0.089138495	0	0.092079225	0.219117362	0.240583603	0.438787178	0.485920701	0.488238187	0.066483489	0.086109791	0.099853225	0.200868208	0.213804834	0.230104099
265.014241	265.0142408	C15H6O5	15	6	0	5	0	0	0.3333	0.4000	0.147389285	0.123515317	0.143354319	0.076791947	0.06899096	0.045632962	0.231875263	0.288404208	0.284508902	0.157206183	0.147816672	0.27674636	0.285831266	0.06651239	0.070033493	0.054243413	0.195032374	0.341670366	0.299155612	0.116187325	0.129123347	0.141903841	0.257046341	0.200984838	0.173288624	0.057609942	0.076635721	0.077933395	0.109628385	0.110084484	0.209052432	0.194298846	0.207442488	0.05764478	0.088447035	0.073364438	0.113672611	0.08989349	0.144937483
265.017620	265.0176198	C12H10O5S	12	10	0	5	0	1	0.4167	0.8333	0.079313907	0.073610228	0.086278111	0.108689586	0.109780041	0.107584859	0.058649021	0.067654745	0.080419653	0.11120493	0.101073011	0.110856311	0.149942158	0.097712092	0.110856803	0.122102514	0	0.07128085	0.074123796	0.098204564	0.116375012	0.100643263	0.140459623	0.109609532	0.081286313	0.096982892	0.096658699	0.138578923	0.099233236	0.096536711	0.105922668	0.08385695	0.105001697	0.122398224	0.086735174	0.144835379	0.089511737	0.088602218	0.076569201
265.035374	265.0353736	C12H10O7	12	10	0	7	0	0	0.5833	0.8333	1.639583512	1.562450413	2.032690164	0.777050734	0.954815221	0.891662984	2.12602574	2.755390331	2.959156226	1.779859377	1.690995773	2.636110621	2.762692918	0.801744578	0.919950843	0.879105848	1.934489696	3.308041571	3.009041256	1.679561324	1.590705329	1.682729965	2.480862763	2.114208588	2.122356241	0.775520056	0.918955134	0.973190708	1.678953486	1.760741056	2.228269927	2.437069631	2.416845652	0.709845777	0.774612551	0.871986729	1.478947628	1.495451544	1.617646219
265.038740	265.0387397	C9H14O7S	9	14	0	7	0	1	0.7778	1.5556	0.129983599	0.090962004	0.131317686	0.232594065	0.267295858	0.245912993	0.045436338	0	0.053270743	0.184065625	0.171512909	0.202633649	0.201888531	0.269206494	0.264075158	0.245785267	0.047612219	0.086246095	0.058157468	0.144305595	0.163563378	0.194139767	0.147190738	0.149940727	0.174368584	0.170222438	0.21043309	0.219940993	0.150455742	0.179597708	0.152046248	0.152517431	0.133120839	0.140690172	0.163418531	0.149249729	0.129941066	0.147585524	0.144335382
265.046606	265.0466062	C11H10N2O6	11	10	2	6	0	0	0.5455	0.9091	0.088943931	0.101949333	0.129665931	0.110808966	0.157693076	0.148656731	0.073492019	0.126578161	0.135194088	0.135881877	0.140692764	0.144243215	0.150152078	0.113992334	0.148712213	0.134715635	0.062462787	0.138393045	0.118859531	0.12323983	0.139249172	0.15210685	0.128327931	0.132880332	0.114930565	0.115923742	0.150446426	0.144264671	0.134415991	0.15094226	0.090442786	0.129219511	0.143218943	0.114448206	0.122577339	0.133801034	0.099343916	0.094241791	0.120680354
265.050629	265.0506288	C16H10O4	16	10	0	4	0	0	0.2500	0.6250	0.531766303	0.489608361	0.522689475	0.293027181	0.325692111	0.304308604	0.715571513	0.842570476	1.003328939	0.649923178	0.563036232	0.923094345	0.995538442	0.285686499	0.301624564	0.310036063	0.635309474	1.064050635	0.980474459	0.462514411	0.540381816	0.53483563	0.913584778	0.693179248	0.710908263	0.266402818	0.257186186	0.317861301	0.482887981	0.505023745	0.640218758	0.762728961	0.737807613	0.271909985	0.306689698	0.254523817	0.473420164	0.452208704	0.549891383
265.053992	265.0539916	C13H14O4S	13	14	0	4	0	1	0.3077	1.0769	0.074620798	0.078239438	0.077181161	0.082510154	0.128889357	0.102947481	0.050660768	0.071032988	0.063593689	0.092826614	0.096332212	0.121981278	0.104870613	0.10070459	0.101911105	0.110938553	0	0	0.072366804	0.092857503	0.0960063	0.114052768	0.100553512	0.11324415	0.086355897	0.091689402	0.131307097	0.129318611	0.099341653	0.101975724	0	0.093406453	0.079503697	0.096816211	0.119167257	0.106379222	0.081580107	0.091055408	0.106718025
265.069176	265.0691759	C17H14OS	17	14	0	1	0	1	0.0588	0.8235	0.116715962	0.102478757	0.130771735	0.12030943	0.139373107	0.133212828	0.170693874	0.14588392	0.15206399	0.112172042	0.109604076	0.163144776	0.138939877	0.111656688	0.120027659	0.140145703	0.191535371	0.169966076	0.138839228	0.146929616	0	0.114927613	0.150571275	0.156503477	0.116285106	0.100651688	0.133066058	0.114057574	0.13468574	0.161007394	0.147821164	0.162342111	0.17021823	0.110235192	0.114310385	0.145113542	0.14441848	0.139178475	0.132731703
265.071739	265.0717587	C13H14O6	13	14	0	6	0	0	0.4615	1.0769	3.303821982	3.153421205	4.155117336	2.757906531	3.532577138	3.321713508	3.003273007	3.990267819	4.288636432	4.092878876	3.954835226	4.491335829	4.648636955	2.818042859	3.172148437	3.230315684	2.695711979	4.677762849	4.19599882	4.164510733	3.8447789	4.06270283	4.456946669	3.896823805	4.011277685	2.957452511	3.790473112	3.768094857	4.201042498	4.30346089	4.115690553	4.257009946	4.365111888	2.820278306	3.433406014	3.490592691	3.595268683	3.728499293	3.925776394
265.075124	265.0751242	C10H18O6S	10	18	0	6	0	1	0.6000	1.8000	0.466506593	0.412158635	0.590613078	0.942361936	1.18051641	1.099778762	0.073543473	0.092260336	0.116364336	0.700063582	0.738866515	0.756867354	0.723664144	0.972687251	1.056605192	1.083079505	0.070191085	0.109518598	0.123006299	0.646872507	0.660107084	0.688685624	0.682722675	0.595477848	0.567605759	0.895482615	0.927593478	1.077245249	0.667481926	0.701531914	0.563842272	0.606188734	0.621928317	0.891425206	0.972923697	1.161218774	0.605651248	0.62359317	0.714241714
265.082985	265.0829941	C12H14N2O5	12	14	2	5	0	0	0.4167	1.1667	0.293453978	0.252784061	0.322783475	0.398273099	0.483292598	0.461302295	0.152954508	0.208828312	0.204511698	0.3734627	0.40118749	0.38123806	0.407292068	0.38776584	0.452245062	0.452247635	0.113928466	0.234190428	0.219163932	0.405427439	0.364269551	0.407687707	0.387240569	0.33892179	0.329756496	0.401591487	0.490034822	0.527593664	0.373270073	0.406385835	0.352925601	0.353613079	0.347481737	0.388493151	0.478099178	0.447011217	0.323672174	0.339278533	0.349472307
265.087014	265.0870137	C17H14O3	17	14	0	3	0	0	0.1765	0.8235	0.26465311	0.263077051	0.316880384	0.205469189	0.219262077	0.229175425	0.298782182	0.381986244	0.448356853	0.330741292	0.35523819	0.439488136	0.471673432	0.191000061	0.200663479	0.245514714	0.308425026	0.456828961	0.44125984	0.270242384	0.307770037	0.326973744	0.470636663	0.360742316	0.33538394	0.169114527	0.194059445	0.210486993	0.26989951	0.280822706	0.332848271	0.358160899	0.332784001	0.201034012	0.239572594	0.148323054	0.288164028	0.261501753	0.287036058
265.108132	265.1081456	C14H18O5	14	18	0	5	0	0	0.3571	1.2857	4.819341327	4.898675178	6.263745925	4.014827907	5.206335898	4.804061984	4.077999042	5.411264651	5.835214278	6.098475293	5.983648413	5.608746535	5.751838849	3.98718244	4.439556514	4.610527317	3.573273193	6.188733258	5.511353149	5.856780697	6.624753322	6.39090698	5.808846401	5.379829497	5.187614392	3.90591348	5.543588761	4.962822022	5.741217774	5.909713358	4.637015769	4.99970997	4.963394841	4.127821989	5.354663749	4.669353752	5.52357765	5.683735633	5.756855456
265.119369	265.1193787	C13H18N2O4	13	18	2	4	0	0	0.3077	1.3846	0.187247302	0.132565	0.187351077	0.26672568	0.336279999	0.32244616	0.051512342	0.093025231	0.101639602	0.248924732	0.227582665	0.239987654	0.235738354	0.292663422	0.308044847	0.3127296	0.056601083	0.098558088	0.110103929	0.214007444	0.225829931	0.222503854	0.259677713	0.214327214	0.225884	0.251805984	0.326253866	0.323438782	0.221618862	0.23919682	0.200034336	0.175080796	0.196709291	0.267203071	0.315658379	0.271114733	0.241456732	0.207693914	0.22399775
265.144517	265.1445299	C15H22O4	15	22	0	4	0	0	0.2667	1.4667	2.111105929	2.20621096	2.69676445	1.422534314	1.799955089	1.664804165	1.965047156	2.476104274	2.721793227	2.587061394	2.472333304	2.098334685	2.213926851	1.388555656	1.596261109	1.589845922	1.763063105	2.941974387	2.67133977	2.339681355	3.142693035	2.655848895	2.212103362	1.9959038	2.08504998	1.310656932	1.947584601	1.598969727	2.283925743	2.312058732	1.612287992	1.732745405	1.724826974	1.461736148	1.894967626	1.382813331	2.310991086	2.35802234	2.393895098
265.147871	265.1478962	C12H26O4S	12	26	0	4	0	1	0.3333	2.1667	0.277109256	0.488816841	0.77791322	0.636818702	0.461632116	0.18570579	0.519031935	0.854301146	1.560106673	1.187724374	0	1.038077918	1.04689166	0.556180916	0	0.279021224	0.535472598	1.25699461	0.998513337	0.589158494	1.286963133	0.729204748	0.468673889	0.532291053	0.658107298	0.453701681	0	0.344434363	0.562302948	0.935393665	0.362345234	0.258965677	0.38883775	0.290816838	0.348783194	0.407947862	0.474799668	0.452693387	0.447127715
265.180918	265.1809178	C16H26O3	16	26	0	3	0	0	0.1875	1.6250	0.115719572	0.086611807	0.145313436	0.095803564	0.098116662	0.094070327	0.063540221	0.076547386	0.127206933	0.131483669	0.098571276	0.126484677	0.131044073	0.084242616	0.101866721	0.088074362	0.064965293	0.128636142	0.119773292	0.11702022	0.168075817	0.133979277	0.132592109	0.107685333	0.083710087	0.070681494	0.087183256	0.091670919	0.120877846	0.105824429	0.084314653	0.070915916	0.096991452	0.078865545	0.098301022	0.05884625	0.105142916	0.101518167	0.123383903
266.030627	266.0306272	C11H9NO7	11	9	1	7	0	0	0.6364	0.8182	0.137011904	0.10682863	0.134909768	0.109765206	0.148567957	0.121667094	0.12353215	0.149085651	0.184435511	0.139146045	0.167623565	0.140934862	0.210216774	0.106406809	0.129969782	0.128875363	0.11852348	0.195294553	0.178959436	0.129627192	0.115925309	0.1393924	0.174600575	0.19333881	0.159406972	0.12591806	0.130229029	0.114174862	0.138409997	0.143331516	0.151039323	0.198042093	0.168952564	0.091556057	0.09433909	0.127869991	0.13538114	0.112002084	0.146743176
266.045875	266.0458748	C15H9NO4	15	9	1	4	0	0	0.2667	0.6000	0.107871554	0.087576573	0.096824832	0.086930187	0.123602984	0.098675695	0.09741177	0.134069302	0.139272129	0.129688466	0.116847374	0.160370662	0.18391449	0.098615129	0.117144141	0.100302266	0.075870081	0.131671645	0.152974699	0.103651058	0.125246887	0.120081438	0.181649331	0.109691095	0.134903646	0.10710728	0.107564654	0.103180704	0.099565514	0.105722677	0.113299646	0.148461778	0.139427693	0.08909239	0.107511662	0.07793609	0.100434171	0.091508337	0.10084599
266.066995	266.0670069	C12H13NO6	12	13	1	6	0	0	0.5000	1.0833	0.508481011	0.459388842	0.515908991	0.544511615	0.729131704	0.688250521	0.316642398	0.382530365	0.488231703	0.624993278	0.64513144	0.677744197	0.656896993	0.581410075	0.624516605	0.612124095	0.25848115	0.490348286	0.451013642	0.616845919	0.543886086	0.626971574	0.6152685	0.57944763	0.513253058	0.642935653	0.680540305	0.741055474	0.613295092	0.595389666	0.60547412	0.599041639	0.663054241	0.602512604	0.617248132	0.602093556	0.546777008	0.534721648	0.514713148
266.082264	266.0822636	C16H13NO3	16	13	1	3	0	0	0.1875	0.8125	0.088191246	0.047915442	0.09395295	0.087333537	0.100280825	0.089749816	0.074092268	0.092842778	0.12487609	0.114661556	0.108391517	0.097677587	0.122912553	0.063880044	0.074258452	0.097808738	0.045039693	0.112508241	0.084955805	0.086857323	0.11972368	0.073093844	0.130044096	0.111680406	0.118456543	0.082466901	0.079388017	0.100381322	0.078657269	0.085764862	0.09303349	0.122375696	0.109412927	0.093608635	0.079401769	0.077974073	0.094254351	0.058700883	0.096608053
266.103383	266.1033939	C13H17NO5	13	17	1	5	0	0	0.3846	1.3077	0.466072863	0.43532137	0.484183161	0.565316113	0.77868737	0.714397745	0.188840261	0.259657406	0.305433984	0.557822789	0.632471679	0.599047112	0.563012668	0.60022643	0.691386384	0.708364922	0.194834089	0.302017459	0.280149932	0.575544458	0.540561524	0.619801787	0.622491141	0.531224494	0.541120888	0.636357913	0.786217589	0.723697788	0.567793772	0.539874128	0.568700942	0.498637666	0.480757246	0.710229405	0.743061024	0.604482449	0.529614012	0.484481305	0.499795602
266.139793	266.1397797	C14H21NO4	14	21	1	4	0	0	0.2857	1.5000	0.086885049	0.106412013	0.079645638	0.103961834	0.158724775	0.131927355	0.041068315	0	0.076029188	0.096808459	0.11302436	0.099746313	0.10306246	0.106968412	0.130794986	0.148107432	0	0.063599703	0.070066666	0.095435059	0.129286744	0.094782228	0.120599603	0.131034636	0	0.107053379	0.139171924	0.11416506	0.089301379	0.085915487	0.076286638	0.085533823	0.084054447	0.125686286	0.126446739	0.112028687	0.110907202	0.090302164	0.094084663
267.014637	267.0146373	C11H8O8	11	8	0	8	0	0	0.7273	0.7273	0.594304613	0.579131492	0.540562252	0.17459188	0.186426331	0.178747344	0.680822333	1.023037257	1.082591722	0.580406854	0.507939157	0.821438286	0.743215334	0.163988672	0.185491108	0.160884263	0.65624938	1.128146891	1.175355939	0.376944191	0.435386904	0.496522905	0.720093806	0.691204665	0.703647856	0.1876798	0.121740915	0.162610356	0.402478851	0.364281864	0.708510195	0.78389226	0.75001263	0.161569261	0.180880787	0.141450052	0.354884093	0.361197915	0.357860812
267.029891	267.0298909	C15H8O5	15	8	0	5	0	0	0.3333	0.5333	0.68291053	0.613779469	0.469967279	0.282586881	0.348325046	0.30955634	0.789663821	1.052522916	1.219593481	0.727391963	0.61406304	0.999198187	0.992890264	0.304979349	0.345304573	0.331929081	0.738752003	1.252426556	1.241185155	0.509057738	0.560543828	0.625304377	0.95373005	0.824713211	0.838703416	0.353801057	0.280403047	0.302993441	0.513907425	0.469032134	0.806138134	0.941357421	0.88062806	0.357565417	0.333852879	0.271256833	0.514002056	0.40605086	0.460210999
267.033251	267.0332505	C12H12O5S	12	12	0	5	0	1	0.4167	1.0000	0.115218995	0.104831793	0.099099069	0.116961135	0.184023976	0.144279064	0.048611121	0.060499662	0.071387129	0.120238971	0.1465158	0.145769764	0.138543476	0.131829309	0.139901137	0.158316878	0.048820921	0.093647367	0.070507313	0.132102336	0.175319241	0.18687163	0.143240789	0.148956305	0.209930619	0.183744203	0.162048929	0.163847184	0.133668203	0.115869634	0.140554786	0.136216301	0.122595133	0.16930022	0.159020341	0.149073519	0.137997023	0.105692116	0.14075719
267.051015	267.0510216	C12H12O7	12	12	0	7	0	0	0.5833	1.0000	2.520901527	2.358239641	2.263613227	1.557194885	2.060676132	1.733603646	2.244029984	3.162533673	3.372738634	2.746441383	2.789131887	2.90212562	2.792606199	1.593509391	1.86603396	1.78082524	2.127431516	3.475623495	3.548760659	2.356939481	2.301723187	2.630943199	2.721944843	2.721640285	2.765011143	1.827492448	1.76625196	1.759212209	2.39720096	2.040111225	2.8263732	2.968928991	2.866212628	1.712958374	1.581105043	1.433342747	2.164897721	1.914654926	1.959764269
267.054382	267.0543823	C9H16O7S	9	16	0	7	0	1	0.7778	1.7778	0.118153018	0.101217585	0.075395677	0.141320272	0.19496774	0.171776832	0	0.070896081	0.052219213	0.125332119	0.156256083	0.1282756	0.127781687	0.137061564	0.182282528	0.162072789	0.052423952	0	0.07803581	0.082616343	0.115716299	0.12020797	0.088840396	0.110927973	0.108158233	0.139193073	0.128808901	0.135034072	0.107901373	0.074959395	0.138977138	0.107909203	0.114858144	0.139477087	0.132078552	0.082080961	0.089035846	0.086285404	0.093374516
267.062249	267.0622568	C11H12N2O6	11	12	2	6	0	0	0.5455	1.0909	0.184998535	0.162457206	0.152483438	0.192121876	0.265133252	0.217420237	0.107014008	0.119707382	0.140975603	0.226947857	0.252114485	0.251399571	0.190007482	0.220116755	0.263976196	0.255937581	0.102472761	0.152955323	0.162041606	0.213821627	0.202609202	0.260269975	0.219603585	0	0.16211884	0.235280988	0.212695811	0.282750692	0.193519459	0.198546137	0.204712064	0.195248693	0.183534895	0.217150139	0.218774956	0.215219407	0.174056871	0.15925012	0.153286563
267.066248	267.0662778	C16H12O4	16	12	0	4	0	0	0.2500	0.7500	0.894543674	0.814172193	0.635743111	0.391195117	0.53318086	0.447280204	0.884982028	1.127497642	1.282833282	0.918601781	0.893866288	1.124643283	1.098037628	0.390194938	0.479701695	0.450024175	0.792786297	1.258999312	1.299983518	0.713282413	0.770654071	0.868817474	1.068700127	0.998102402	1.026255284	0.479861423	0	0.448601504	0.684152969	0.578654871	0.949924218	0.985272348	0.996064968	0.488620733	0.443524894	0.362990988	0.728508516	0.572195953	0.618453033
267.069645	267.0696453	C13H16O4S	13	16	0	4	0	1	0.3077	1.2308	0.126357143	0.122817556	0.084773087	0.127048464	0.176722744	0.152346608	0.044492614	0.064306099	0.06539232	0.132762786	0.134943695	0.119542704	0.130163012	0.131333861	0.137056928	0.140264079	0	0.060242607	0.08272366	0.122551083	0.165029225	0.163494871	0.113127307	0.133072075	0.122130597	0.142223787	0.138362718	0.132258484	0.123004379	0.093208663	0.161987317	0.103504054	0.109277492	0.160232862	0.159646148	0.161260559	0.116720311	0.101187007	0.081729018
267.087396	267.0874095	C13H16O6	13	16	0	6	0	0	0.4615	1.2308	5.945888634	5.805723883	5.376803585	4.547215772	6.4010949	5.341537426	3.831351986	5.358698935	5.724565537	6.716032919	6.981672932	5.831558562	5.582526828	4.617476475	5.623113096	5.442384549	3.478622405	5.793280824	5.740473865	6.113691845	6.445670606	6.952485046	5.773770693	5.890106254	5.972106858	5.546238002	6.160294369	5.516782677	5.917059467	5.20064668	5.553873727	5.677379094	5.604388015	5.834313582	6.074255268	4.944036456	5.951285184	5.201573846	5.129910681
267.090762	267.090762	C10H20O6S	10	20	0	6	0	1	0.6000	2.0000	0.132965912	0.119093145	0.115570921	0.154699804	0.197164532	0.180146649	0.046020536	0	0.059369725	0.182509515	0.19015677	0.159511018	0.146540454	0.159669861	0.184199538	0.177457437	0	0.049581993	0	0.132989163	0.163514842	0.13214547	0.141783476	0.137332994	0.122102367	0.165433026	0.112811184	0.168078906	0.172169404	0.135487279	0.119142199	0.14710772	0.11975551	0.17853397	0.171399051	0.182147275	0.147563999	0.114509382	0.128250218
267.098646	267.0986423	C12H16N2O5	12	16	2	5	0	0	0.4167	1.3333	0.272184364	0.267282456	0.235663273	0.343878977	0.476756277	0.380931785	0.085955261	0.138287316	0.147029909	0.333287155	0.372439139	0.299553083	0.286210385	0.333076038	0.418335219	0.389936933	0	0.149093867	0.134248629	0.308871234	0.281521336	0.357687414	0.307535714	0.294640015	0.245642911	0.424981054	0.372536334	0.388284023	0.292129461	0.257460654	0.255355236	0.286737029	0.273815102	0.384385669	0.390048676	0.332797605	0.292884017	0.240613575	0.245871717
267.102662	267.102665	C17H16O3	17	16	0	3	0	0	0.1765	0.9412	0.30617327	0.276495441	0.237023773	0.182368501	0.227704884	0.205594479	0.255235539	0.352631551	0.409084297	0.362436129	0.303637349	0.387701663	0.382734122	0.173397881	0.219914961	0.204877291	0.215820768	0.363247665	0.410123421	0.263577916	0.364700417	0.34911767	0.365655921	0.343256162	0.361696307	0.194241083	0.202718205	0.191474276	0.30277254	0.225728033	0.313207447	0.320667395	0.271353223	0.214970829	0.210107595	0.152955699	0.280562511	0.204716631	0.221146588
267.123786	267.1237947	C14H20O5	14	20	0	5	0	0	0.3571	1.4286	5.279206302	5.302143709	4.803879853	3.551710366	4.906035669	4.192295223	3.546866572	4.911048792	5.292709973	5.869523818	6.066596389	4.493187784	4.39078259	3.576080483	4.304919907	4.250763339	3.269529207	5.234564315	5.270909745	5.044588792	6.333928885	6.433863761	4.722756916	5.101595075	4.954570144	4.088069712	4.830671279	3.925625083	4.808465444	4.229989863	4.051721663	4.0734578	3.97570134	4.552857424	4.958631626	3.44730142	5.184119639	4.53625331	4.395884578
267.160157	267.1601784	C15H24O4	15	24	0	4	0	0	0.2667	1.6000	0.993444485	1.067992242	0.905542577	0.51475928	0.69543754	0.586100769	0.74640689	1.008681759	1.12741763	1.048652498	1.09174408	0.706067039	0.723657231	0.542322632	0.628724665	0.598571549	0.710417826	1.110297875	1.110141818	0.85822315	1.305352531	1.205784263	0.734020933	0.851512964	0.753835719	0.615679405	0.697778972	0.567736722	0.853322466	0.748325049	0.620960067	0.648246782	0.604075074	0.701453418	0.746508629	0.467520337	0.932977548	0.784160818	0.752511086
268.046251	268.0462709	C11H11NO7	11	11	1	7	0	0	0.6364	1.0000	0.224008572	0.189520525	0.153804272	0.215200743	0.244877266	0.213299716	0.131015247	0.214352906	0.241385802	0.271120923	0.25484884	0.274207037	0.248624701	0.268546845	0.23204366	0.269780012	0.165282466	0.232859109	0.224581118	0.249470608	0.183461277	0.243737324	0.26469224	0.232539137	0.204721503	0.251003869	0.199717463	0.233799641	0.238157483	0.197239488	0.227405029	0.212314772	0.248077613	0.215077863	0.13833726	0.18911665	0.195095869	0.162034978	0.181998758
268.082646	268.0826584	C12H15NO6	12	15	1	6	0	0	0.5000	1.2500	0.564515135	0.595903608	0.459981217	0.706282338	0.852827698	0.737782151	0.257006114	0.364931791	0.372712193	0.735428516	0.741375506	0.60129108	0.606117136	0.777405784	0.918133507	0.8336474	0.227302942	0.361406094	0.376059552	0.714109899	0.611274282	0.74501664	0.608040838	0.63631583	0.678783565	0.841574781	0.810089207	0.902270211	0.714249113	0.610812365	0.662935271	0.622267634	0.624984976	0.809990784	0.821690665	0.747941049	0.632394618	0.473997769	0.545750941
268.119029	268.1190431	C13H19NO5	13	19	1	5	0	0	0.3846	1.4615	0.221333674	0.222670869	0.210882118	0.316367115	0.380967053	0.351477599	0.073907633	0.135667733	0.11587178	0.281188581	0.291316637	0.225128151	0.268671455	0.335587198	0.370814805	0.392671983	0.088996802	0	0.136628453	0.298106408	0.296739898	0.351882572	0.235691856	0.277240015	0.285760748	0.341808021	0.34789532	0.369880735	0.266899308	0.225704098	0.229580485	0.243920068	0	0.36710916	0.416647217	0.315736678	0.25786639	0.226639677	0.24458193
269.009157	269.0091574	C14H6O6	14	6	0	6	0	0	0.4286	0.4286	0.305180117	0.320460342	0.235072864	0.098684754	0.103183101	0.079229808	0.500002368	0.646243456	0.723178148	0.262124409	0.248686277	0.465013709	0.548743633	0.085379291	0.107331243	0.090010721	0.493001305	0.759866324	0.754749454	0.237449094	0.2326741	0.249794916	0.446356946	0.412147953	0.427319967	0.131834024	0.074784775	0.113887158	0.248216251	0.20259962	0.465982082	0.508460958	0.511689111	0.090258318	0.060684476	0.08472457	0.233042347	0.160657627	0.218419137
269.012530	269.0125298	C11H10O6S	11	10	0	6	0	1	0.5455	0.9091	0.110099574	0.092550834	0.105227131	0.152454525	0.170898946	0.153390709	0.062814905	0.107916902	0.094296658	0.103511153	0.13001226	0.117693661	0.153495529	0.164242466	0.180337022	0.175142798	0.043534241	0.079892243	0.097722389	0.143409287	0.127859834	0.146125945	0.127996411	0.148706756	0.110871569	0.171211593	0.18907807	0.199782409	0.152041579	0.121430203	0.149192905	0.162203985	0.157959017	0.16467966	0.158902227	0.21642893	0.105476624	0.110119438	0.138405114
269.030288	269.0302882	C11H10O8	11	10	0	8	0	0	0.7273	0.9091	0.723298637	0.634890245	0.699190074	0.455530078	0.441687334	0.396645381	0.901558288	1.317062772	1.26241491	0.772182538	0.714608704	0.867054534	0.996807012	0.469199346	0.474100164	0.479790438	0.816498839	1.300829943	1.312664469	0.614214431	0.634213757	0.681844562	0.802357507	0.814122143	0.816336221	0.379001726	0.366405387	0.392446991	0.686690847	0.584717357	0.907824904	1.030169943	0.994128307	0.363680199	0.310773857	0.311766414	0.633120199	0.488320447	0.575189759
269.045546	269.0455426	C15H10O5	15	10	0	5	0	0	0.3333	0.6667	1.228911045	1.17303088	0.982834859	0.5562577	0.536292602	0.526320852	1.498800083	1.966069461	2.072146519	1.138476004	0.974760824	1.457261519	1.659603133	0.572750421	0.563917494	0.560103965	1.392123384	2.097904866	2.185762874	1.045085075	1.086358975	1.097512256	1.505056482	1.463720631	1.500399739	0.578236313	0.508332707	0.57189872	1.081903892	0.895121194	1.484759194	1.633666589	1.598333827	0.555444646	0.501448792	0.502910103	1.034811906	0.764720302	0.991404712
269.048911	269.0489112	C12H14O5S	12	14	0	5	0	1	0.4167	1.1667	0.28788796	0.279025038	0.286720524	0.458787531	0.410039998	0.391091442	0.05963328	0.088119313	0.109510404	0.308329325	0.278016537	0.258594326	0.283529969	0.468687633	0.432107552	0.450063589	0.069622227	0.090186339	0.103378807	0.380168955	0.368972813	0.378139748	0.303426436	0.345551948	0.303597924	0.448961352	0.385479984	0.385125815	0.418203324	0.338677046	0.325475471	0.35380429	0.347385132	0.475023892	0.44433075	0.451989785	0.419598891	0.288248784	0.337038563
269.066660	269.0666732	C12H14O7	12	14	0	7	0	0	0.5833	1.1667	3.520635202	3.256826179	3.337404962	3.641121624	3.660886358	3.509493368	2.525948203	3.670739141	3.604692539	3.744510465	3.702688686	3.446931206	3.764333842	3.804458959	3.938545276	3.946743168	2.334982264	3.632219789	3.626660509	3.743047675	3.693545585	3.692022966	3.433303743	3.794156835	3.718787326	3.448600567	3.563654971	3.59285011	3.839862017	3.292532854	3.620698413	3.823960992	3.864696125	3.514710218	3.56131894	3.15665678	3.671867385	2.908359807	3.41655329
269.081916	269.0819291	C16H14O4	16	14	0	4	0	0	0.2500	0.8750	0.827551295	0.822323468	0.720860521	0.546801956	0.553262024	0.48456999	0.831089473	1.127985218	1.149287524	0.845556734	0.768478183	0.998462943	1.106073221	0.549967235	0.576897068	0.584628483	0.762290431	1.116815361	1.132298778	0.85709572	0.959393026	0.880993064	0.936682142	1.012113698	1.00604703	0.576684739	0.506174367	0.569814525	0.837589662	0.689468295	0.965436981	1.065487329	1.022192927	0.571272945	0.610523021	0.540141558	0.809796087	0.611322521	0.732434758
269.085293	269.0852934	C13H18O4S	13	18	0	4	0	1	0.3077	1.3846	0.087259894	0.087967878	0.084931963	0.099386471	0.1004063	0.09357965	0	0	0.067958914	0.091621737	0.07978726	0.07542139	0.080702657	0.100980259	0.123544608	0.110101861	0.055674565	0	0.070306021	0.096525352	0.098845506	0.112139796	0.072088041	0.114421309	0	0.105614426	0.084475211	0.106627822	0.11118382	0.087551309	0.085965641	0.11058252	0.100687724	0.13132182	0.105712258	0.121711533	0.090262941	0.069838719	0.086618606
269.103053	269.1030598	C13H18O6	13	18	0	6	0	0	0.4615	1.3846	5.933410453	6.022290185	5.86037406	6.089399971	6.207112977	6.015036999	3.888744559	5.333756885	5.320037872	6.352740093	6.347419674	5.309131568	5.877559386	6.20520093	6.676506653	6.633322461	3.400869122	5.303664089	5.403020368	6.274456808	7.306566391	6.985181316	5.602351438	6.322035076	6.32491898	5.954275029	6.809980376	6.029239362	6.279736619	5.509762753	5.422014028	5.660386778	5.528038053	6.494420106	7.07688494	5.628471602	6.730454922	5.348465713	6.021552206
269.118298	269.1183141	C17H18O3	17	18	0	3	0	0	0.1765	1.0588	0.363031168	0.319845404	0.27739355	0.246301531	0.240371605	0.21484846	0.304929511	0.382029008	0.409080872	0.341725559	0.317099491	0.320277512	0.374231966	0.240563201	0.246691	0.243422465	0.269939283	0.407482612	0.428206408	0.338733617	0.486038907	0.361701319	0.33555031	0.37998893	0.371898561	0.242909635	0.252225036	0.255254146	0.345642756	0.252967984	0.340966774	0.335082606	0.331726875	0.264868496	0.271863796	0.226282363	0.366495318	0.253207619	0.311899122
269.139441	269.1394435	C14H22O5	14	22	0	5	0	0	0.3571	1.5714	1.910253921	2.049185806	1.902373495	1.728283242	1.710222282	1.624216605	1.39289351	1.794201785	1.834003805	1.923064697	1.912814834	1.523192465	1.71803475	1.704003295	1.784631418	1.817426257	1.217528361	1.77303485	1.884134566	1.913733802	2.500737038	2.174168729	1.65053241	1.971273509	1.891692332	1.574594324	1.911049409	1.591103235	1.872417422	1.634997043	1.477586438	1.522818781	1.493193332	1.822174334	2.040488812	1.409670384	2.094076145	1.648026352	1.858741853
269.175837	269.1758365	C15H26O4	15	26	0	4	0	0	0.2667	1.7333	0.109402738	0.151876076	0.124774366	0.090807219	0.109549237	0.092258773	0.093633356	0.11147642	0.136796648	0.113771549	0.125921945	0.112677255	0.117352012	0.087965762	0.12172431	0.091996436	0.081912173	0.125268462	0.142830629	0.123165073	0.175403646	0.135840327	0.116547083	0.148496612	0.123297429	0.076974371	0.114749227	0.087295487	0.11714269	0.090566003	0.088861735	0	0.114759117	0.107197086	0.112303838	0.080921499	0.105144953	0.101919022	0.106192704
270.040770	270.0407886	C14H9NO5	14	9	1	5	0	0	0.3571	0.6429	0.18091732	0.159960412	0.162629468	0.152699073	0.124721407	0.143641346	0.178305756	0.214990956	0.23309976	0.154376292	0.115357966	0.207992133	0.257142629	0.147842132	0.17921858	0.150436033	0.145984765	0.220422708	0.216882626	0.146131997	0	0.144898036	0.218438694	0.206572194	0	0.175404913	0.111844847	0.167197044	0.155767688	0.183899874	0.217527531	0.211825277	0.22792732	0.179956525	0.155053605	0.170027329	0.175566795	0.133677981	0.148055059
270.061897	270.0619211	C11H13NO7	11	13	1	7	0	0	0.6364	1.1818	0.31302329	0.260906236	0	0.393730656	0.395415977	0.391675805	0	0	0.201407683	0.276553959	0.295514264	0.344687473	0.367984543	0.43471929	0.478166231	0.445106758	0.178282104	0	0.232219379	0.280050664	0.270674947	0.29205818	0.280690155	0.332774776	0	0.377208092	0	0.390190463	0.294083932	0.342670637	0.315017683	0.312195455	0.324945092	0.378132742	0.328215547	0.323599222	0.271876293	0.278827135	0.308135597
270.077175	270.0771781	C15H13NO4	15	13	1	4	0	0	0.2667	0.8667	0.186867612	0.172391974	0.190640019	0.196689099	0.207407543	0.197994477	0.133824996	0.202044076	0.186475269	0.190443434	0.211217012	0.260083328	0.251802691	0.206018052	0.200486242	0.224777391	0.130442079	0.169049218	0.201165058	0.213254408	0.207505956	0.194612844	0.241057961	0	0.26134979	0.211346038	0.222855055	0.194350722	0.197715592	0.196956915	0.261685199	0.257054846	0.247605867	0.214048953	0.232946517	0.224616052	0.209284496	0.188155852	0.199968302
270.098292	270.0983078	C12H17NO6	12	17	1	6	0	0	0.5000	1.4167	0.333075548	0.333706669	0.378789371	0.55886674	0.558159746	0.594237276	0.138754204	0.156199817	0.170227526	0.378337277	0.385165278	0.368849076	0.434425989	0.534622717	0.646468098	0.601118763	0.122236278	0.148499966	0.195943069	0.343237951	0.396830225	0.38478263	0.426713492	0.46714582	0.465012224	0.569162542	0.560381921	0.602953398	0.403229207	0.405153789	0.408851553	0.357282909	0.380701975	0.607708141	0.593916298	0.487150782	0.374346852	0.356790443	0.404502294
270.113572	270.1135674	C16H17NO3	16	17	1	3	0	0	0.1875	1.0625	0.065766398	0.092749456	0.090019438	0.10867582	0.095918787	0.080467516	0.047179465	0.057947702	0.052824149	0.078404682	0.094144632	0.078837085	0.111128531	0.072764071	0.096938827	0.095948932	0.044981405	0	0.051904664	0.077666428	0.103265493	0.10012669	0.099044548	0	0	0.099515247	0.075080986	0.085546063	0.054175915	0.079103194	0	0.116138963	0	0.104831169	0.074676837	0.073177608	0.078156757	0.075077148	0.07263416
270.991797	270.9917974	C10H8O7S	10	8	0	7	0	1	0.7000	0.8000	0.067996408	0.065326946	0.099925907	0.11426782	0.102222049	0.102076509	0.041763955	0.066251907	0.061096179	0.083837951	0.086294005	0.094849719	0.1162933	0.096649135	0.122456751	0.104190316	0.051302758	0.060350419	0.069726179	0.068109919	0	0.097816646	0.104570516	0.08987197	0.092869456	0.07924072	0.09821174	0.11049982	0.087555179	0.098357068	0.096762777	0.085611196	0.113966173	0.094614628	0.101292891	0.115798669	0.074413231	0.068235974	0.088639277
271.028174	271.0281739	C11H12O6S	11	12	0	6	0	1	0.5455	1.0909	0.151806021	0.149224783	0.178174297	0.193255007	0.221821052	0.245732485	0.085706462	0.078549792	0.05686446	0.167635789	0.171423402	0.227340559	0.17245501	0.21355239	0.258911176	0.256288443	0.058497713	0.056274416	0.094393725	0.137833359	0.143608643	0.149980042	0.141351501	0.179789312	0.172346539	0.244068849	0.259606359	0.26942976	0.148871631	0.203214558	0.173572232	0.209493163	0.18290302	0.229068171	0.215550416	0.246554781	0.13693708	0.1678824	0.17098115
271.045941	271.0459374	C11H12O8	11	12	0	8	0	0	0.7273	1.0909	1.195516503	1.119469072	1.291787629	1.085704828	1.172507862	1.255627618	1.181440445	1.699106604	1.301826775	1.17477532	1.282470348	1.578482144	1.520665644	1.161702163	1.438759059	1.383999469	1.132029314	1.328929685	1.395048314	0.892832158	1.021090107	1.155743776	1.396148105	1.407217438	1.408116108	0.996029983	0.920689142	1.059530253	0.97749593	1.173979262	1.366974419	1.41316411	1.415803996	0.981140212	0.912191189	0.835594178	0.960918622	1.128703873	1.186585102
271.061177	271.0611952	C15H12O5	15	12	0	5	0	0	0.3333	0.8000	1.555044897	1.604888838	1.511590596	0.84761583	0.851977365	0.92169157	1.836280074	2.586955383	2.063032969	1.408634636	1.374369519	2.108610967	2.25218641	0.805610348	1.045351522	1.025825495	1.774447738	1.999076912	2.197426496	1.239125259	1.42238936	1.363869257	2.094398524	1.91649141	2.035906621	1.000169438	0.919119103	1.040911519	1.238185008	1.416900309	2.013455526	2.015879048	2.057772478	0.913359879	0.962516346	0.940164634	1.200658355	1.306925866	1.373250374
271.064562	271.0645619	C12H16O5S	12	16	0	5	0	1	0.4167	1.3333	0.823389703	0.835764372	0.928365611	0.851538454	0.806401776	0.843025038	0.102632143	0.139439568	0.076103696	0.463991489	0.522497119	0.60457419	0.641528808	0.876265629	0.95976682	0.92003837	0.084514218	0.083746419	0.12175531	0.983778166	0.863749029	0.950300816	0.802699634	0.915886636	0.90790432	1.205501724	0.779286222	0.98185402	1.270415616	1.125857003	1.137774618	1.04835255	1.103632019	1.06335663	0.87904021	1.133355187	1.003749301	0.848885871	1.030338721
271.072426	271.0724285	C14H12N2O4	14	12	2	4	0	0	0.2857	0.8571	0.147298374	0.144090255	0.145695599	0.159633251	0.19008032	0.183918386	0.1142313	0.147085117	0.13766807	0.137688774	0.147056537	0.202871653	0.195927599	0.171121531	0.194911644	0.218711813	0.101861857	0.083905982	0.127614885	0.155133199	0.180247967	0.169715118	0.222885445	0.15861674	0.185780278	0.19233001	0.181151898	0.212239992	0.163824414	0.187552065	0.182215101	0.194678944	0.190290393	0.182208682	0.172318828	0.165931665	0.142813275	0.167344335	0.167803047
271.082302	271.0823252	C12H16O7	12	16	0	7	0	0	0.5833	1.3333	3.921540514	3.87258998	4.39623281	4.45201744	4.978783509	5.189865342	2.429855812	3.657197054	2.767139262	3.866682471	4.208372239	4.431185978	4.407367061	4.545345272	5.856440036	5.690779687	2.317951379	2.610959222	2.830239724	3.273831045	4.065493251	4.147732807	4.409034872	4.671113276	4.477381537	4.456521342	4.698864191	4.707325534	3.296980068	4.050223625	3.93785692	3.843350962	3.756063234	4.767476111	5.057850037	4.277796878	3.651748243	4.241414566	4.296892512
271.093562	271.0935624	C11H16N2O6	11	16	2	6	0	0	0.5455	1.4545	0.102985664	0.131428431	0.134691345	0.184622827	0.193008937	0.196538662	0.050844568	0.058341884	0.05763937	0.128923084	0.124620023	0.147083278	0.142631089	0.188081672	0.219200315	0.216879734	0.053812956	0	0	0.116421229	0.091221989	0.126706045	0.128368638	0.119471924	0.144366429	0.170895403	0.169178004	0.170541411	0.115845201	0.133777815	0.118145481	0.12029069	0.143550337	0.167059155	0.15683056	0.144779197	0.113702443	0.115988924	0.126331588
271.097577	271.0975803	C16H16O4	16	16	0	4	0	0	0.2500	1.0000	0.931594627	0.939355311	0.896299585	0.692742773	0.711947517	0.738590156	0.884898173	1.232055756	0.991966833	0.863823237	0.908130574	1.146122814	1.175627178	0.615661009	0.825183024	0.813256344	0.849454392	0.929805124	0.994981491	0.832202828	1.021830735	0.95823019	1.071924834	1.081127374	1.169921388	0.751746124	0.758217286	0.811567475	0.794023773	0.919007366	1.06850479	1.080898186	0.99315835	0.740208447	0.771217594	0.70731321	0.809438947	0.859588668	0.941910383
271.108792	271.1088067	C15H16N2O3	15	16	2	3	0	0	0.2000	1.0667	0.130294371	0.113024932	0.131144907	0	0.13568308	0.145360304	0.074490936	0.11780621	0	0.103936951	0	0.159431226	0.186807152	0.138002459	0.173633788	0.179098895	0.068454669	0.069732901	0.085733929	0.129830177	0.148211694	0.147431481	0	0.152056132	0.137130451	0.139279095	0.170830667	0.132067092	0.111321145	0.11153316	0.125381775	0.136909846	0.136572126	0.159658495	0.171001749	0.146538673	0.10747303	0.121944144	0.126955217
271.118695	271.1187101	C13H20O6	13	20	0	6	0	0	0.4615	1.5385	2.722565266	2.889761976	3.087135222	2.911547474	3.184892866	3.386503884	1.665524383	2.414429292	1.859383463	2.567148818	2.828717985	2.762047271	2.844199845	2.819925088	3.704970722	3.63765782	1.587003666	1.796033176	1.844031077	2.245805972	3.063947148	2.978035684	2.930266214	3.183722445	3.095689587	2.86028229	3.401434756	3.06923226	2.160464174	2.685696802	2.47516984	2.430433752	2.345067953	3.18851799	3.732231606	2.823708744	2.606185784	3.021362484	2.893664769
271.133950	271.133966	C17H20O3	17	20	0	3	0	0	0.1765	1.1765	0.447764071	0.453054959	0.440516161	0.324437006	0.324480549	0.337927663	0.410877674	0.566553908	0.458285564	0.442286319	0.430599857	0.460062016	0.503888041	0.294001126	0.364201556	0.37056159	0.432719437	0.442448709	0.473294049	0.383440141	0.584172293	0.413666136	0.481943222	0.487785743	0.450053096	0.34278236	0.377194627	0.350066416	0.37343233	0.379701683	0.450727106	0.410857256	0.438342263	0.356131125	0.379706393	0.313874937	0.404913728	0.408498262	0.446534218
271.155094	271.1550937	C14H24O5	14	24	0	5	0	0	0.3571	1.7143	0.28418167	0.31829988	0.309213231	0.253584968	0.288140596	0.286843876	0.208939413	0.271728469	0.221943906	0.243945586	0.276107739	0.259408072	0.25804292	0.248145945	0.313744606	0.302646438	0.193111144	0.220570968	0.223736046	0.209374859	0.343356698	0.320010364	0.277916832	0.322899339	0.298348158	0.235811142	0.288335481	0.238691623	0.213292303	0.262665048	0.171143873	0.197914654	0.222224899	0.290585792	0.316529117	0.203313258	0.268195738	0.308536951	0.28712974
271.170351	271.1703514	C18H24O2	18	24	0	2	0	0	0.1111	1.3333	0.128103062	0.119902831	0.125935422	0.096163666	0.101502433	0.099595319	0.113265817	0.138757123	0.133029698	0.104737345	0.127139158	0.099713215	0.146832036	0.077372067	0.11715856	0.091943346	0.109872124	0.101515306	0.134457359	0.093361265	0.173414913	0.124725808	0.14177411	0.137612421	0.104149223	0.082477458	0.082561547	0.069331971	0.0893362	0.129729883	0.117647527	0.12273567	0.129539864	0.087986107	0.096602854	0.069050438	0.116282325	0.129683865	0.114344459
272.020060	272.0200603	C13H7NO6	13	7	1	6	0	0	0.4615	0.5385	0.083147678	0.091763532	0.088943858	0.0543467	0.056467055	0.068986207	0.130859472	0.181581328	0.132598567	0.110838021	0.075458882	0.116344028	0.156106443	0.066129175	0.098355282	0.068452039	0.119372094	0.153828884	0.139139312	0.056830033	0.099999426	0.083697797	0.115812926	0.135133232	0.072890014	0.065445496	0.102395411	0.100327933	0.104768412	0.094412663	0.155352268	0.128109263	0.116711468	0.06495041	0.101921352	0.07428572	0.091792452	0.06796558	0.091131622
272.056430	272.0564434	C14H11NO5	14	11	1	5	0	0	0.3571	0.7857	0.247307615	0.264231033	0.287758122	0.259553966	0.282262061	0.296532467	0.245740168	0.364837996	0.294655285	0.312447907	0.293407694	0.379334824	0.365660309	0.278143395	0.354158196	0.355648876	0.235547116	0.274344822	0.278758903	0.281571275	0.253148183	0.31064693	0.36497635	0.320931107	0.346633971	0.285810519	0.314436145	0.370014951	0.285915486	0.292107031	0.354541082	0.331443066	0.319271306	0.264990862	0.326522606	0.352466823	0.237250789	0.285401417	0.336140444
272.092816	272.0928302	C15H15NO4	15	15	1	4	0	0	0.2667	1.0000	0.204899488	0.203576389	0.211576246	0.25675269	0.286917852	0.287351564	0.13828469	0.196942378	0.168580171	0.202770644	0.272755719	0.277292822	0.289600715	0.232672444	0.326343919	0.320085577	0.156763672	0.177286214	0.161355707	0.224103209	0.278867936	0.254972909	0.274532966	0	0.247290328	0.281819812	0.320260784	0.340923368	0.225419199	0.230608264	0.276129655	0.224821582	0.265367927	0.236230505	0.304105533	0.285575864	0.19851522	0.239843294	0.251535225
272.113960	272.1139598	C12H19NO6	12	19	1	6	0	0	0.5000	1.5833	0.105939108	0.09637193	0.111793439	0.161506833	0.211647167	0.19379837	0.044255828	0	0	0.131890645	0.144904449	0.158458884	0.155867836	0.169617469	0.215413318	0.207579643	0.048620058	0.05643441	0	0.114984657	0.121526931	0.1528493	0.080356951	0.130170914	0.107456628	0.177675792	0.173459635	0.203607885	0.115100905	0.132226592	0.125100844	0.095434384	0.115113324	0.171381297	0.191663176	0.186635466	0.101468396	0.134753856	0.128065412
273.004073	273.0040726	C13H6O7	13	6	0	7	0	0	0.5385	0.4615	0.390816166	0.426512583	0.512173096	0.137478161	0.113725748	0.129807752	0.728599303	0.99600136	0.909673494	0.441133482	0.387722913	0.836780965	0.875557543	0.128383613	0.15278409	0.159998127	0.756299645	1.040003786	0.979740943	0.327108394	0.351433419	0.369697901	0.745150842	0.546844906	0.534408968	0.118162717	0.130134329	0.138339422	0.332664726	0.384994056	0.579664366	0.689783067	0.667719783	0.087476625	0.159782571	0.142086695	0.301454577	0.349556707	0.404225856
273.007443	273.007443	C10H10O7S	10	10	0	7	0	1	0.7000	1.0000	0.080387719	0.083353411	0.11169176	0.139614642	0.169353175	0.140935241	0.057731254	0.0724267	0.0575312	0.110298547	0.130064197	0.111953986	0.141543596	0.150783412	0.189780772	0.179748458	0.042940632	0.062279255	0.056226949	0.103668488	0.109425581	0.10267693	0.120331019	0.119163001	0.130901336	0.111233363	0.13486205	0.171044159	0.110088331	0.141592523	0.104239069	0.098291348	0.112652782	0.107929939	0.103778606	0.170148419	0.098197744	0.101566342	0.13420171
273.025200	273.0252	C10H10O9	10	10	0	9	0	0	0.9000	1.0000	0.119410361	0.115984706	0.170420363	0.104591503	0.101337363	0.115459608	0.199811701	0.23828903	0.206761872	0.175311419	0.175060792	0.214904496	0.222736569	0.112384102	0.106500574	0.107896783	0.199134394	0.291361347	0.242173378	0.113288103	0.102599274	0.16058223	0.196707977	0.183165544	0.196521533	0.06664524	0.061707061	0.055826679	0.115216286	0.12873953	0.159073165	0.159424046	0.201201615	0.060117427	0.063182185	0.076549483	0.117585865	0.10072125	0.135199375
273.040416	273.0404555	C14H10O6	14	10	0	6	0	0	0.4286	0.7143	1.750905247	1.693973183	2.14849825	0.874266607	0	0.950669138	2.393397476	3.164435166	2.946085294	0	0	2.829601205	0	0.8563281	0.979747964	1.00469034	2.381178064	3.363938741	2.961128118	1.722773819	0	0	2.728572315	0	2.463646686	0.780975088	0	1.089151431	1.701518346	1.916968532	2.373666202	2.488761322	2.62028083	0.757021504	0.970496999	0.994108551	1.497829814	1.710373933	1.901202921
273.055713	273.0557131	C18H10O3	18	10	0	3	0	0	0.1667	0.5556	0.077722671	0.068240164	0.077700921	0.085355398	0.059094129	0	0.14007595	0.182662264	0.168955636	0.129537356	0.074852698	0.1902946	0.193329913	0.052365234	0.064661069	0.081552404	0.139975395	0.15390202	0.148959091	0.096000986	0.092567742	0.076655225	0.194831157	0.127146491	0.13901624	0.043141212	0	0.062100383	0.094383341	0.084602807	0.106879566	0.141660501	0.139763968	0.057960874	0.061158495	0	0.088101229	0.072136082	0.089375214
273.061559	273.0615862	C11H14O8	11	14	0	8	0	0	0.7273	1.2727	1.129348561	1.021386272	1.603364891	1.626640325	1.949805457	1.828924356	0.876546277	1.218732249	1.068990195	1.583475091	1.641898241	1.704091384	1.731530842	1.754494487	1.900960572	1.986910123	0.867007964	1.223138054	1.043736914	1.145530069	1.066382733	1.431895471	1.593671031	1.440034209	1.398007577	1.203761721	1.326830376	1.511863951	1.279935519	1.495062795	1.266715517	1.295696937	1.353079857	1.19015834	1.358966151	1.212887579	1.209198103	1.376673172	1.536350728
273.076842	273.0768447	C15H14O5	15	14	0	5	0	0	0.3333	0.9333	1.643689777	1.62027051	2.076786228	1.251329531	1.519878529	1.404381909	1.8343651	2.356603537	2.27433061	2.016844423	1.946142275	2.412879773	2.602045905	1.26464415	1.474729764	1.494805374	1.776601908	2.49859493	2.237623329	2.032743031	1.849026721	1.987245974	2.429075631	2.110081911	2.155303066	1.294823668	1.574041384	1.677690709	1.975393009	2.123819421	2.165303347	2.221584101	2.321437413	1.194555207	1.52341891	1.631851086	1.714973724	1.847719623	2.07091425
273.080208	273.0802077	C12H18O5S	12	18	0	5	0	1	0.4167	1.5000	0.108263689	0.115820543	0.151594563	0.168895443	0.205694777	0.18586189	0.063170691	0.081204271	0.069475428	0.149538962	0.153480483	0.148513335	0.147980579	0.161472403	0.202972737	0.219114726	0.043659928	0.057351963	0	0.143234439	0.14165928	0.145790417	0.124145985	0.155274862	0.135702361	0.160932322	0.138291214	0.167566807	0.122617945	0.165388107	0.149191288	0.121995945	0.112118308	0.155331809	0.18936242	0.207337934	0.135921635	0.142797139	0.141246679
273.088060	273.0880776	C14H14N2O4	14	14	2	4	0	0	0.2857	1.0000	0.229581908	0.201789582	0.268783907	0.298832485	0.3394559	0.316500728	0.152765238	0.223273913	0.205277354	0.278741182	0.315989972	0.283506692	0.318007196	0.278735232	0.330245033	0.286035043	0.143826169	0.204014213	0.200471397	0.294687243	0.253587169	0.271613048	0.297148791	0.22443839	0.255398231	0.257519155	0.320550382	0.372801478	0.300823623	0.297682646	0.227604028	0.250646817	0.264141706	0.268342378	0.324698921	0.301054649	0.259236014	0.277504	0.306240869
273.097952	273.0979748	C12H18O7	12	18	0	7	0	0	0.5833	1.5000	1.532192089	1.479917084	2.159188475	2.193179864	2.677363783	2.57040131	0.895447556	1.230132641	1.103387486	1.954635073	2.136783763	1.941930217	2.036546559	2.231417842	2.586956347	2.641180762	0.845800141	1.243443424	1.042514984	1.616582189	1.765220286	2.06606581	2.00085924	1.878794152	1.767868398	1.67769684	2.345904525	2.177110189	1.65188094	1.914234491	1.469561085	1.497502957	1.50279948	1.889801531	2.514699191	2.02386175	1.765205303	2.085546943	2.141225592
273.113218	273.1132303	C16H18O4	16	18	0	4	0	0	0.2500	1.1250	1.016451533	1.035405136	1.329341678	0.902356629	1.085296727	0.998127288	1.009421524	1.304120441	1.273226819	1.351239298	1.290337635	1.378162862	1.480828275	0.893320816	1.015394181	1.011750356	0.98458039	1.37821856	1.194043846	1.275402113	1.44891152	1.306905043	1.365929542	1.231312102	1.218398524	0.853189984	1.108281362	1.11174811	1.246671868	1.373859908	1.142250651	1.155145746	1.236386936	0.840411273	1.10962568	1.022427511	1.122436186	1.252706703	1.345697477
273.124436	273.1244557	C15H18N2O3	15	18	2	3	0	0	0.2000	1.2000	0.099443104	0.095985037	0.132258349	0.157776239	0.185854774	0	0	0	0.062393738	0	0.141810804	0.145462763	0	0.149025228	0.161650846	0.156867255	0.057980526	0.082592624	0	0.145970901	0.180866769	0.143022355	0	0.115484426	0.106035276	0.126008864	0.176563321	0.145021219	0.105253963	0.143678237	0.098050263	0.091300248	0.11554436	0.14351675	0.198371383	0.140447121	0	0.138858891	0.11776899
273.134360	273.1343602	C13H22O6	13	22	0	6	0	0	0.4615	1.6923	0.368626157	0.388649709	0.551579151	0.507923144	0.615425533	0.572678133	0.219549498	0.295536063	0.266568557	0.489988084	0.508367451	0.475302572	0.509865343	0.514637344	0.530853038	0.607831827	0.233677665	0.308848347	0.260849542	0.475458224	0.503162482	0.505186588	0.487831318	0.475785986	0.412000401	0.406566874	0.590435287	0.51816734	0.437330654	0.473634444	0.347673479	0.369777123	0.338854332	0.463697903	0.646974594	0.459574103	0.455142155	0.527334661	0.519751243
273.149610	273.149616	C17H22O3	17	22	0	3	0	0	0.1765	1.2941	0.50071142	0.48421757	0.587047186	0.388003196	0.470477396	0.441794086	0.458902627	0.593513752	0.593335941	0.595372826	0.599484457	0.571664366	0.642939712	0.384175005	0.426082524	0.464263776	0.468798604	0.656771817	0.582325865	0.572503016	0.741429507	0.623241162	0.591592837	0.557505295	0.542122444	0.352610174	0.494312778	0.4559585	0.535703287	0.567956728	0.476176591	0.48073478	0.475467385	0.381225626	0.474968364	0.384686433	0.541551007	0.572150446	0.596046461
273.185999	273.1859994	C18H26O2	18	26	0	2	0	0	0.1111	1.4444	0.096037193	0.077659649	0.100909677	0.060972524	0.05744455	0.068090567	0.080107987	0.084508949	0.10103036	0.081785602	0.095899455	0	0.100783566	0.06140315	0.057139978	0.057653411	0.098583958	0.113811015	0.093616522	0.097831111	0	0.110755779	0.065613464	0.086722332	0.074904154	0	0	0.071815878	0.083936898	0.10816442	0.078509326	0.072960327	0	0.069783465	0	0.06489934	0.079246263	0.088015144	0.082531569
274.035710	274.0357096	C13H9NO6	13	9	1	6	0	0	0.4615	0.6923	0.20329056	0.225480729	0.235815175	0.179488611	0.205673862	0.214198104	0.18671575	0.247960214	0.287782797	0.268552277	0.229440647	0.308592322	0.312918747	0.201918737	0.218958419	0.19080984	0.195635608	0.291654729	0.27095923	0.241700102	0.216591243	0.239572948	0.295440892	0.236535778	0.203782203	0.199531632	0.206034361	0.239579475	0.248597425	0.246928537	0.26126712	0.273202063	0.281388237	0.168501157	0.19032232	0.219894719	0.215261931	0.238464746	0.226556891
274.039082	274.0390819	C10H13NO6S	10	13	1	6	0	1	0.6000	1.3000	0.068858762	0.060678622	0.094466732	0.108741335	0.139825843	0.128069202	0	0	0	0.073753381	0.087571987	0.105504968	0.109664181	0.116639742	0.122875472	0.134262636	0	0	0	0.084350428	0.095776757	0.089629684	0.128880108	0	0.096068759	0.115547263	0.116193221	0.108215402	0.110292436	0.106364472	0.080690779	0.081718442	0.072290589	0.101856392	0.081819657	0.113959896	0.079350599	0.077346277	0.088189274
274.072081	274.0720916	C14H13NO5	14	13	1	5	0	0	0.3571	0.9286	0.334882182	0.333215343	0.435965598	0.383570749	0.472032663	0.442263915	0.296800041	0.331402437	0.392581011	0.417923171	0.397865567	0.50992284	0.526623161	0.391453206	0.4185787	0.438220571	0.24036364	0.383908681	0.341298091	0.462472588	0.383726335	0.436651488	0.532515249	0.401502446	0.431187715	0.4029612	0.440682631	0.508151309	0.456826007	0.48172989	0.432219877	0.460689917	0.523737831	0.38230384	0.458033917	0.462534981	0.411659975	0.397958114	0.428764109
274.093220	274.0932203	C11H17NO7	11	17	1	7	0	0	0.6364	1.5455	0.083610278	0.071418965	0.11577288	0.162730875	0.163346636	0.164021782	0.041515574	0.06861079	0.070637792	0.137383548	0.100025979	0.132451617	0.155104256	0.150944191	0.147494027	0.158097537	0	0	0.050214969	0.08596038	0.08412013	0.093639062	0.132636849	0.08878961	0	0.120648245	0.135219765	0.13029044	0.102742175	0.106579203	0.10678965	0.09016717	0.089031136	0.113453286	0.121901458	0.11032531	0.085000631	0.099160419	0.115814019
274.108469	274.1084788	C15H17NO4	15	17	1	4	0	0	0.2667	1.1333	0.207553477	0.191385615	0.267300471	0.276749905	0.354527854	0.333824024	0.149150317	0.153038976	0.193827418	0.273324522	0.261460224	0.301421985	0.28573336	0.272543082	0.305602873	0.30800077	0.123068112	0.201659397	0.170893016	0.273698489	0.295559996	0.290498414	0.282386038	0.232503214	0.227450077	0.27568245	0.347047231	0.335488911	0.252067587	0.275841954	0.28581415	0.254906901	0.262620282	0.289170231	0.343744124	0.297812048	0.289114042	0.26533302	0.248374673
275.019722	275.0197222	C13H8O7	13	8	0	7	0	0	0.5385	0.6154	1.208111047	1.148997287	1.098309676	0.379489049	0.471448567	0.424220027	1.700796979	2.027381357	2.417613576	1.114463528	1.009795996	1.838925239	1.820903943	0.40375582	0.429415118	0.398060913	1.508939453	2.499229063	2.554381526	0.934171499	0.870968672	1.00753318	1.743703276	1.418161616	1.538215943	0.409555831	0.392059035	0.423174238	1.000844555	0.889935498	1.545788531	1.636837417	1.662799319	0.396462383	0.373330102	0.370564186	0.940521457	0.888938765	0.884308289
275.023091	275.0230905	C10H12O7S	10	12	0	7	0	1	0.7000	1.2000	0.108466601	0.113006701	0.106768856	0.179732971	0.227296362	0.179567692	0.057395239	0.053960124	0.098174252	0.147159653	0.145483113	0.177998922	0.145961438	0.17580637	0.213196021	0.209630334	0	0.075893495	0.076680755	0.132478329	0.135328217	0.156610398	0.137529172	0.172224044	0.171651144	0.177078871	0.171840169	0.162482485	0.155351357	0.135199342	0.159184406	0.128434715	0.138930928	0.175717446	0.132167688	0.13277578	0.128320599	0.111114406	0.117587918
275.034973	275.0349734	C17H8O4	17	8	0	4	0	0	0.2353	0.4706	0.12568771	0.090900359	0.077010256	0.036482973	0.050273522	0.040652114	0.178385553	0.191727671	0.233848382	0.120205543	0.085596405	0.23180523	0.21343181	0.072183718	0.068031296	0.044660463	0.148993521	0.248371748	0.225381807	0.074017564	0.105203453	0.102072569	0.173377911	0.105636915	0.1468298	0.055232361	0.068896043	0	0.10449576	0.075206597	0.126213889	0.1562188	0.190364654	0.047346663	0	0.040357505	0.088935067	0.075691384	0.056668568
275.040852	275.0408518	C10H12O9	10	12	0	9	0	0	0.9000	1.2000	0.115723814	0.116037633	0.147836463	0.101350844	0.149904536	0.127586476	0.185636319	0.167613402	0.239085933	0.180578693	0.193510413	0.241087142	0.240619491	0.128031179	0.123367646	0.099250938	0.156946853	0.2376556	0.232362256	0.100717261	0.144640701	0.134340881	0.196169707	0.148347526	0.162343587	0.064111351	0.072478728	0.056835157	0.124553838	0.116170759	0.137417076	0.174196665	0.134275944	0.087392275	0.061476932	0	0.108637886	0.097560432	0.136319168
275.056106	275.0561084	C14H12O6	14	12	0	6	0	0	0.4286	0.8571	2.643259561	2.478303428	2.564049801	1.342563922	1.750268687	1.502655982	2.941554677	3.49507244	4.125163471	2.730962935	2.603947654	3.566793629	3.479824623	1.315746335	1.56731746	1.46950786	2.509352469	4.111035194	4.184817442	2.599803647	2.365826407	2.643036237	3.362285498	2.98171072	3.125113933	1.604703756	1.649739235	1.689177647	2.639004748	2.376009781	3.244715705	3.433044476	3.386562044	1.51363412	1.523248122	1.546766517	2.451943487	2.25473553	2.187971692
275.059488	275.0594755	C11H16O6S	11	16	0	6	0	1	0.5455	1.4545	0.294592686	0.253493467	0.286488887	0.400118532	0.535870772	0.443150588	0.126755763	0.157050131	0.201596117	0.369044971	0.373544458	0.352299841	0.34077936	0.403340418	0.447238318	0.452131778	0.120206227	0.171960673	0.163273016	0.330110795	0.280994192	0.392253274	0.340849388	0.303402373	0.32025532	0.427554499	0.376781286	0.422399294	0.362136435	0.324346202	0.335656741	0.309616165	0.37075695	0.430939584	0.422134194	0.443960256	0.321766187	0.312803511	0.292732458
275.067324	275.0673418	C13H12N2O5	13	12	2	5	0	0	0.3846	0.9231	0.234994028	0.209368601	0.221116732	0.210834529	0.294327804	0.264280556	0.159770805	0.225392727	0.255066809	0.277996625	0.275340038	0.296187681	0.276301818	0.241902342	0.246043677	0.237910564	0.146046126	0.242462603	0.247852012	0.248964022	0.237612786	0.284518107	0.25678921	0.191538755	0.266603584	0.283718596	0.24391725	0.294393082	0.270658554	0.25395744	0.279184794	0.252467958	0.275313568	0.235804801	0.259094948	0.247742022	0.215162997	0.232518435	0.23096115
275.071362	275.0713619	C18H12O3	18	12	0	3	0	0	0.1667	0.6667	0.209384115	0.158499261	0.139966236	0.103076261	0.12570946	0.107844791	0.245454792	0.265606341	0.313238938	0.231220159	0.175571288	0.315088803	0.296797099	0.091896063	0.092332068	0.101808028	0.208989962	0.311247897	0.370465927	0.149408307	0.171154742	0.160721657	0.301130449	0.279075152	0.265871378	0.108672586	0	0.092383076	0.17327739	0.134804958	0.217193169	0.228219531	0.259246004	0.126467423	0.107699327	0.078273976	0.184733075	0.134897944	0.142293304
275.077239	275.0772388	C11H16O8	11	16	0	8	0	0	0.7273	1.4545	0.551969363	0.485447834	0.566052528	0.677679483	0.851070939	0.767754578	0.312584495	0.419774261	0.442299169	0.676038901	0.673095811	0.68022724	0.662621863	0.728105142	0.77090909	0.794696285	0.273341902	0.459314004	0.465438923	0.46487026	0.43320006	0.59145922	0.632316916	0.582249782	0.57086314	0.540273155	0.520671697	0.558212572	0.51398262	0.463970435	0.463056038	0.526983346	0.532582346	0.624865754	0.544577233	0.397347566	0.53426463	0.533611334	0.515176584
275.092483	275.092494	C15H16O5	15	16	0	5	0	0	0.3333	1.0667	2.469013595	2.384852486	2.378452442	1.638022256	2.222994001	1.877928779	2.175104923	2.570834228	3.077482981	2.740505049	2.674338979	2.813229381	2.737751863	1.583903872	1.873542468	1.805964479	1.886471625	2.966136375	2.946502964	2.670838759	2.700464957	2.698537185	2.777850138	2.50816608	2.612646041	2.00590781	2.235769468	2.145346858	2.657620058	2.39652452	2.647498448	2.736676532	2.753332577	2.030526177	2.02084532	1.972042098	2.496663968	2.336191869	2.246481746
275.095851	275.0958513	C12H20O5S	12	20	0	5	0	1	0.4167	1.6667	0.123547888	0.098428453	0.087572967	0.141873892	0.16295122	0.149360572	0	0	0.06945535	0.113623327	0.146144672	0.128160676	0.10535122	0.138239926	0.127436492	0.168570312	0	0.076471495	0.064218584	0.132636797	0.12343198	0.118674592	0.131277142	0.117655877	0.096523448	0.122014439	0.126398122	0.124906459	0.108224204	0.106107107	0.095763162	0.121668724	0.104696914	0.162070979	0.146122871	0.154708387	0.123125622	0.105420834	0.103200948
275.103713	275.1037291	C14H16N2O4	14	16	2	4	0	0	0.2857	1.1429	0.261366437	0.307802133	0.291615695	0.319810562	0.430679778	0.357381373	0.160545486	0.171698014	0.198917524	0.352109997	0.384543985	0.336353293	0.337402321	0.30516619	0.385637041	0.355937811	0.127357373	0.23334115	0.188036294	0.31432629	0.325227155	0.337483105	0.326811623	0.282680351	0.291869793	0.356561163	0.390621877	0.402908404	0.349210647	0.318833901	0.298331908	0.30276045	0.33418033	0.361987294	0.368930028	0.311542518	0.335741952	0.283670462	0.30283119
275.113622	275.1136224	C12H20O7	12	20	0	7	0	0	0.5833	1.6667	0.30196383	0.309565587	0.331747858	0.356165052	0.46814655	0.435481402	0.150077055	0.203293603	0.218576401	0.34948633	0.393391927	0.362511191	0.355066431	0.368429647	0.388740895	0.400053721	0.120449372	0.186454652	0.222887069	0.280109807	0.295776728	0.390214226	0.332011488	0.352451128	0.292891524	0.347026478	0.376913688	0.332553608	0.286473182	0.283190889	0.283084378	0.296649768	0.227778363	0.405989918	0.402951162	0.315380927	0.357747783	0.329861111	0.322944
275.128871	275.1288803	C16H20O4	16	20	0	4	0	0	0.2500	1.2500	1.623472724	1.573058426	1.50759972	1.131584016	1.48822914	1.255851224	1.291341414	1.541369318	1.845639772	1.74973027	1.79054713	1.682319711	1.574063956	1.05245437	1.220371526	1.210968671	1.136867301	1.823591702	1.84392201	1.738602687	2.034147482	1.855077447	1.769126529	1.556374285	1.613764189	1.260562943	1.505000702	1.260066985	1.657093032	1.516129618	1.442713647	1.539775567	1.599124457	1.378220721	1.3970573	1.151431143	1.665567911	1.502460068	1.475222224
275.165254	275.1652666	C17H24O3	17	24	0	3	0	0	0.1765	1.4118	0.473947077	0.471123373	0.431325788	0.30961977	0.425199794	0.350543548	0.382852384	0.468991786	0.574479379	0.521232106	0.531192398	0.478618808	0.487337504	0.291663308	0.326481434	0.355939092	0.35430605	0.570745633	0.592818756	0.467562797	0.651774045	0.57432178	0.47650428	0.481299048	0.489925597	0.327329348	0.353784148	0.308941466	0.441853363	0.431106894	0.406000029	0.365542194	0.422628798	0.346527058	0.39697427	0.261284351	0.478838805	0.4461743	0.403395446
276.051343	276.0513583	C13H11NO6	13	11	1	6	0	0	0.4615	0.8462	0.373336315	0.343219009	0.307257364	0.287394975	0.380277995	0.297283815	0.279772784	0.372830709	0.413041061	0.410666839	0.391506782	0.376149332	0.405350378	0.300221089	0.302001128	0.319081308	0.230483493	0.420248364	0.397901078	0.364841505	0.313876176	0.41950397	0.409222071	0.374851473	0.390167427	0.385662619	0.320830427	0.35565455	0.393741074	0.293850782	0.398506184	0.386283794	0.408145386	0.329652103	0.333382735	0.323587582	0.358670733	0.278893345	0.311327052
276.087734	276.0877426	C14H15NO5	14	15	1	5	0	0	0.3571	1.0714	0.495005093	0.502880991	0.423912928	0.499707619	0.61938156	0.48843449	0.289427471	0.368173181	0.421470529	0.576544323	0.580144524	0.555091097	0.499526347	0.497339473	0.588334794	0.539253415	0.260713117	0.409116079	0.391634964	0.590322711	0.539395443	0.592709333	0.532338317	0.520191522	0.507378246	0.658035194	0.625133464	0.628832628	0.541881979	0.439586854	0.525595545	0.570787209	0.553866665	0.634335791	0.635414133	0.595334355	0.513419445	0.416201911	0.440231294
276.124116	276.1241297	C15H19NO4	15	19	1	4	0	0	0.2667	1.2667	0.211093102	0.205114896	0.198742405	0.232339393	0.312854436	0.261201258	0.087988559	0.115438737	0.141195724	0.270219478	0.26583197	0.234393665	0.178972366	0.230366986	0.227821387	0.275374343	0.088691049	0.137912009	0.161897336	0.249995105	0.295513373	0.255366821	0.234343799	0.193454652	0.235457896	0.265628041	0.264428174	0.250753945	0.214966128	0.203141541	0.209376586	0.185955664	0.215575985	0.29250223	0.28615737	0.224051147	0.222583541	0.184135408	0.218557011
276.998988	276.9989882	C12H6O8	12	6	0	8	0	0	0.6667	0.5000	0.348074568	0.353642067	0.285050692	0.081762367	0.078300122	0.070038684	0.443746448	0.684643137	0.652523631	0.297789234	0.243561556	0.448290963	0.466348827	0.10919809	0.103225521	0.088127076	0.446527876	0.726604052	0.728137905	0.208419758	0.261065187	0.245857528	0.438307761	0.399563633	0.472296381	0.09258362	0	0.10491178	0.21470408	0.178178455	0.432204144	0.488211282	0.477667902	0.099397556	0.087317647	0.073700803	0.221694537	0.178037878	0.182109828
277.035356	277.0353723	C13H10O7	13	10	0	7	0	0	0.5385	0.7692	2.092231201	2.048996396	1.70218063	0.783063408	0.863944726	0.749124481	2.268995612	3.39340403	3.452090294	2.044027447	1.75656837	2.403984106	2.443347211	0.862918339	0.931212135	0.870480396	2.211946379	3.626912615	3.582011823	1.849499358	1.740957394	1.832040145	2.273424693	2.276629499	2.384536515	0.947497637	0.853591486	0.912746966	1.828626662	1.503003484	2.376821633	2.650900286	2.61241589	0.884517551	0.793421899	0.808843492	1.592382678	1.309259137	1.465452909
277.038737	277.0387369	C10H14O7S	10	14	0	7	0	1	0.7000	1.4000	0.217987312	0.204032136	0.215768108	0.335078759	0.397677203	0.331836371	0.083760798	0.137137632	0.103678242	0.311267279	0.316006083	0.264879062	0.257151081	0.389451603	0.440416397	0.408283528	0.058597339	0.144542456	0.123986237	0.269633977	0.244807566	0.282790534	0.233935238	0.258221985	0.258846032	0.381244977	0.317717763	0.347627847	0.291554218	0.237093076	0.249610819	0.224409494	0.254350301	0.317651813	0.31297197	0.293029264	0.235296248	0.192085245	0.213796288
277.046613	277.0466129	C12H10N2O6	12	10	2	6	0	0	0.5000	0.8333	0.131533158	0.119562172	0.08745295	0.122311563	0.128353398	0.115068815	0.076551045	0.141111242	0.145638787	0.147716482	0.14132525	0.132487819	0.106791597	0.1218867	0.157046246	0.132990355	0.078739077	0.152880247	0.132533482	0.13978556	0	0.119395038	0.120771711	0.098995931	0.116901683	0.143908264	0.122511238	0.130756586	0.176075737	0.112694631	0.141617062	0.148040079	0.160554415	0.116096226	0.128384345	0.135321184	0.117926435	0.089819767	0.091365085
277.050627	277.0506268	C17H10O4	17	10	0	4	0	0	0.2353	0.5882	0.393737161	0.338787882	0.242077655	0.167701995	0.148560276	0.143614816	0.433278891	0.629071738	0.694521716	0.426670388	0.337074632	0.505670409	0.523234936	0.170718207	0.175809158	0.173769197	0.419644237	0.680307096	0.705822568	0.292617258	0.309584799	0.299114388	0.487127712	0.43016094	0.465283268	0.206032788	0.145609658	0.158697448	0.311720145	0.249465855	0.450868801	0.494288413	0.538127169	0.167875177	0.150748027	0.161293231	0.299404139	0.213043952	0.261584732
277.071753	277.0717589	C14H14O6	14	14	0	6	0	0	0.4286	1.0000	3.446349945	3.400519425	2.976492235	2.214821744	2.547388944	2.139733108	2.824933638	4.197510814	4.216804826	3.852690203	3.58633269	3.450741248	3.535995853	2.280119304	2.550740599	2.485613847	2.69173657	4.504225058	4.289621461	3.903937013	3.441933292	3.670305005	3.413642714	3.563133966	3.64320129	2.862749737	2.758252812	2.901016841	3.825891066	3.035576412	3.888911093	4.003562754	4.106640208	2.647547068	2.610442824	2.689060811	3.294100336	2.561864811	2.864526291
277.075119	277.0751192	C11H18O6S	11	18	0	6	0	1	0.5455	1.6364	0.284956933	0.259398594	0.243802999	0.405161256	0.475952248	0.398186007	0.09071688	0.149414992	0.141400787	0.35434735	0.369777487	0.266961412	0.302936531	0.454603476	0.496940762	0.514071492	0.095355647	0.1365981	0.131744437	0.379886046	0.299904203	0.358083803	0.291131946	0.287369324	0.275844782	0.487237813	0.394898492	0.48741746	0.352267444	0.322334027	0.279107175	0.334870403	0.350720761	0.460174949	0.430116678	0.509207144	0.318457783	0.259643621	0.30465695
277.082989	277.0829915	C13H14N2O5	13	14	2	5	0	0	0.3846	1.0769	0.341076741	0.392390994	0.282453268	0.387684702	0.429325638	0.359646282	0.184822694	0.280071397	0.287537506	0.413694826	0.397884996	0.311176472	0.358405671	0.382668396	0.42541651	0.433984685	0.193390578	0.307960465	0.246473745	0.432130595	0.378168775	0.435562521	0.3433016	0.332028962	0.305561778	0.481768345	0.44292746	0.475053394	0.412678458	0.342249938	0.375044576	0.361552985	0.369343266	0.428043415	0.428051698	0.405490042	0.374593966	0.295856647	0.323606181
277.087012	277.087012	C18H14O3	18	14	0	3	0	0	0.1667	0.7778	0.23888389	0.185078336	0.148538491	0.126672681	0.115909049	0.103309235	0.218815272	0.318818964	0.345539114	0.223940952	0.242439267	0.287578443	0.299333327	0.117999368	0.117334857	0.14426898	0.206899044	0.321349765	0.34722964	0.174989705	0.232060675	0.196131277	0.241880386	0.262807092	0.248807172	0.132433869	0.087586853	0.120126651	0.197233301	0.136361397	0.268240877	0.237379152	0.292114746	0.134993061	0.131686875	0.108134575	0.198135591	0.13184897	0.16154186
277.092880	277.0928804	C11H18O8	11	18	0	8	0	0	0.7273	1.6364	0.10220817	0.108961671	0.093102104	0.130437785	0.150353643	0.112283082	0.045721475	0.068399275	0.07143887	0.143459648	0.123826425	0.085426379	0.099408889	0.143263182	0.151310277	0.145886689	0.043478573	0.070069365	0.093576119	0.105648323	0.103449387	0.120124963	0.08168921	0.095726396	0.120111977	0.09600377	0.069805253	0.133800204	0.100089168	0.084264308	0.137478794	0.090537831	0.08897318	0.106433713	0.13963518	0.053264128	0.090065976	0.078774633	0.070048316
277.108135	277.1081433	C15H18O5	15	18	0	5	0	0	0.3333	1.2000	4.136420504	4.231005361	3.614717306	2.730927545	3.03543126	2.606443554	3.095081967	4.474169634	4.665422075	4.543867687	4.405992444	3.344536441	3.495328231	2.713523014	3.024937705	3.005410748	2.974049547	4.7341474	4.659323421	4.625044958	4.935978371	4.639457598	3.508392082	3.828897614	3.768082148	3.271936468	3.543726661	3.19969939	4.375707994	3.45714125	3.655710002	3.707393842	3.829121676	3.187447755	3.42716275	3.006013259	4.082682258	3.233727041	3.513782192
277.119363	277.1193787	C14H18N2O4	14	18	2	4	0	0	0.2857	1.2857	0.211895224	0.221974786	0.199129266	0.310143445	0.338212625	0.279582326	0.081878523	0.112121	0.126408163	0.273747618	0.287778372	0.239257985	0.260145671	0.289965983	0.318765494	0.35426045	0.08245325	0.133288612	0.132866431	0.290062541	0.289189527	0.280052589	0.211983526	0.220518874	0.285366434	0.359367934	0.373502767	0.32789535	0.296381854	0.208374962	0.230467242	0.237060397	0.235675227	0.364183688	0.371966982	0.313202853	0.261023499	0.205297209	0.223043852
277.144522	277.1445313	C16H22O4	16	22	0	4	0	0	0.2500	1.3750	1.614783963	1.697232763	1.399395801	1.206708587	1.333142442	1.127270276	1.115248936	1.627574775	1.716675816	1.868850343	1.755788735	1.389745269	1.467174579	1.181124573	1.321142698	1.315350049	1.095549279	1.823443227	1.680111644	1.736133587	2.249124889	1.936047263	1.409021317	1.657043182	1.664709288	1.361268317	1.515527566	1.307726755	1.707979683	1.314618097	1.326311192	1.411793188	1.485162514	1.378988262	1.513080555	1.142770907	1.639781591	1.319368673	1.343283393
277.180897	277.1809146	C17H26O3	17	26	0	3	0	0	0.1765	1.5294	0.23081573	0.271655317	0	0.152101281	0.167943474	0.12453618	0.156229456	0.226611185	0.246030121	0.247033114	0.239899534	0.212201935	0.190779169	0.153552459	0.194104602	0.188115176	0.179224284	0.234224075	0.262602131	0.204903261	0.315575211	0.246590926	0	0	0.223179208	0.158286822	0.175451386	0.148251376	0.224769139	0.163373428	0.16252654	0.171919892	0.190176758	0.17648742	0.19894287	0.123659922	0.237286907	0.185658987	0.190923074
278.030622	278.0306215	C12H9NO7	12	9	1	7	0	0	0.5833	0.7500	0.159087701	0.161977847	0.138368975	0.120279605	0.119229452	0.105848448	0.120553837	0.204025716	0.191483468	0.16971891	0.143107522	0.180554232	0.184980492	0.139102041	0.144712365	0.169129337	0.105815566	0.231865642	0.218040445	0.117316551	0.14780349	0.161060004	0.166656105	0.194322161	0.163466343	0.125058994	0.115259857	0.129675708	0.151686158	0.132426654	0.197515321	0.201969162	0.196128755	0.113704351	0.13593487	0.119252173	0.183391072	0.101514811	0.13400964
278.067002	278.0670076	C13H13NO6	13	13	1	6	0	0	0.4615	1.0000	0.487468672	0.479339478	0.452283294	0.547163306	0.548462813	0.498483119	0.318226368	0.445335068	0.463124336	0.576110443	0.551300271	0.552781372	0.557691488	0.570329823	0.57144979	0.592957665	0.297166725	0.466104014	0.487114087	0.580229355	0.502063557	0.523676732	0.518353023	0.494912282	0.506828781	0.619560667	0.568000539	0.637750403	0.614571015	0.528092518	0.548147623	0.630255074	0.57895977	0.564391122	0.565734837	0.594861824	0.498655013	0.416422588	0.510373778
278.103384	278.103394	C14H17NO5	14	17	1	5	0	0	0.3571	1.2143	0.488334042	0.478017825	0.462195623	0.619382233	0.606653027	0.580324258	0.218327041	0.303389862	0.343370704	0.571769912	0.519380965	0.488372663	0.50351065	0.614105964	0.619697822	0.667072811	0.217041265	0.315880969	0.320657722	0.580768283	0.58964101	0.569616806	0.486751902	0.509995838	0.507523799	0.689114093	0.674005058	0.690893259	0.601214168	0.523306611	0.537454552	0.495032718	0.590808158	0.685517601	0.710840834	0.619938911	0.557232431	0.425639038	0.504224372
278.139777	278.1397785	C15H21NO4	15	21	1	4	0	0	0.2667	1.4000	0.102023251	0.124985207	0.099356992	0.163955703	0.173704361	0.164774809	0.055901089	0	0.074508629	0.135730184	0.139822668	0.095108846	0.112229001	0.16489549	0.163818548	0.17935743	0.058203068	0	0.117503829	0.131635602	0.190468085	0.178275412	0.152071269	0.112303456	0.122903454	0.166951487	0.184656018	0.176807799	0.128506522	0.110547127	0.124073739	0.133614806	0.121921029	0.183117265	0.183545011	0.143019346	0.140936831	0.117579367	0.136775217
279.014639	279.0146386	C12H8O8	12	8	0	8	0	0	0.6667	0.6667	0.794148792	0.728637399	0.751691118	0.254418809	0.212406634	0.241832655	1.022414149	1.390863248	1.375288227	0.647309877	0.593409729	1.059477684	1.1117651	0.249964425	0.253114268	0.26025466	0.9336652	1.404842363	1.536271123	0.499080042	0.563951785	0.609341558	0.948617777	0.921167211	0.952959024	0.241952294	0.187560302	0.244030976	0.57830973	0.558497642	1.008026265	1.09365519	1.036662094	0.236422748	0.210440361	0.228053376	0.548825313	0.500830825	0.582947635
279.029894	279.0298936	C16H8O5	16	8	0	5	0	0	0.3125	0.5000	0.431862408	0.383880571	0.305187102	0.170975746	0.145432567	0.15147213	0.593648693	0.73056749	0.804871379	0.381630796	0.302829048	0.606866391	0.690343378	0.171549542	0.177875233	0.179059459	0.537654355	0.75362711	0.864022641	0.290910084	0.303440625	0.337933949	0.561882669	0.445662986	0.531991781	0.180437901	0.153763955	0.147796216	0.301161287	0.256428252	0.479734098	0.574860731	0.603352776	0.147905191	0.165550542	0.114826161	0.281490574	0.245835928	0.284832569
279.033251	279.0332505	C13H12O5S	13	12	0	5	0	1	0.3846	0.9231	0.102586755	0.111394216	0.074264489	0.1057797	0.098909124	0.119478454	0.060955324	0.075601189	0.069274124	0.079205262	0.100065194	0.085752663	0.092990821	0.102078372	0.089045833	0.091795255	0.055620853	0.073665266	0.08134385	0.107847433	0.075788643	0.099719655	0.103667045	0.110894116	0.123059245	0.106958514	0.115362321	0.107867018	0.096219086	0.083682737	0.115226445	0.118774634	0.089232481	0.11209143	0.107196092	0.097394302	0.099766966	0.081242974	0.099549406
279.051013	279.0510238	C13H12O7	13	12	0	7	0	0	0.5385	0.9231	2.640374835	2.552091163	2.55869852	1.575188035	1.547163845	1.558346576	2.906116759	3.721411499	3.751475373	2.387179226	2.288649911	3.009320569	3.226663469	1.550558616	1.683086544	1.638090942	2.45734077	3.646186035	3.97825612	2.478985555	2.400541665	2.398285837	2.970920672	2.934522428	3.083006196	1.719635348	1.627343977	1.708856472	2.568421352	2.468059331	3.31134736	3.374620311	3.318574221	1.55678988	1.548342821	1.561857356	2.236292412	2.092488839	2.263182301
279.054386	279.0543862	C10H16O7S	10	16	0	7	0	1	0.7000	1.6000	0.287919946	0.260101758	0.301300776	0.503260958	0.482557199	0.476019554	0.127907154	0.145999365	0.15586886	0.370277103	0.357455606	0.359747597	0.339351929	0.544489796	0.53714382	0.539677649	0.09487043	0.154080693	0.176463703	0.264003636	0.381853583	0.359271775	0.316635004	0.335033951	0.345482571	0.439672084	0.405392095	0.445714664	0.328135558	0.314380984	0.325807609	0.332553522	0.294013191	0.422655278	0.36451358	0.338232441	0.315188399	0.30049942	0.321068994
279.066280	279.0662799	C17H12O4	17	12	0	4	0	0	0.2353	0.7059	0.567118522	0.467238438	0.409356091	0.292945471	0.279644685	0.263408347	0.633079892	0.785593082	0.83186328	0.466120406	0.433956746	0.726911307	0.825284499	0.287692821	0.284810027	0.319370817	0.549667509	0.787763086	0.848432501	0.412844286	0.522271579	0.428676283	0.703544138	0.633625311	0.672675386	0.297240632	0.228229195	0.271427445	0.424482922	0.401608776	0.614412912	0.724154909	0.611128703	0.309626729	0.302178436	0.26464546	0.442892192	0.373557111	0.449141671
279.069652	279.0696515	C14H16O4S	14	16	0	4	0	1	0.2857	1.1429	0.085418078	0.09385077	0.064882168	0.086210992	0.077370232	0.093219132	0	0	0.064932784	0.089343759	0.070706078	0.087370925	0.068120964	0.088199103	0.095959254	0.099584148	0	0	0	0.083503016	0.106302955	0.100179694	0.068173466	0	0.117712631	0.070094696	0.130077904	0.121807937	0.09139387	0.108834574	0.105171576	0	0	0.100734241	0.092754391	0.068320505	0.074681624	0.058009023	0.087426453
279.087398	279.0874094	C14H16O6	14	16	0	6	0	0	0.4286	1.1429	4.771522346	4.727575285	4.644006069	3.866561418	3.897122899	3.968824983	3.982145963	5.14240833	5.128506588	4.588182872	4.684862727	4.622658046	4.850835889	3.817414066	4.213011405	4.02151647	3.363767141	4.878582522	5.327441978	4.965908316	5.419078547	4.930068083	4.683789172	4.924607839	4.988887056	4.376832863	4.640985035	4.521701101	5.048627641	4.835725587	5.074025659	5.117817914	5.07580517	4.367817763	4.42979412	4.29569525	4.757926777	4.411600244	4.622175765
279.090760	279.0907602	C11H20O6S	11	20	0	6	0	1	0.5455	1.8182	0.252634875	0.18908811	0.228787159	0.369051793	0.389642222	0.373511812	0.060029839	0.06790252	0.061620303	0.25966958	0.252212774	0.253627279	0.253060892	0.395788033	0.396964278	0.409231635	0.049637952	0.06124606	0.062219475	0.321540481	0.258730679	0.25357779	0.243119271	0.195807632	0.197459027	0.478551331	0.38929629	0.499100004	0.297413824	0.284080701	0.353579097	0.312516292	0.306509434	0.456766025	0.427338984	0.611343935	0.245432398	0.276308605	0.269998661
279.098622	279.098645	C13H16N2O5	13	16	2	5	0	0	0.3846	1.2308	0.35429271	0.341652477	0.327100906	0.500810071	0.511390009	0.523439478	0.189161777	0.228770435	0.205637689	0.366127586	0.405410179	0.347598127	0.40006662	0.485611165	0.533194763	0.534339444	0.130600402	0.240277815	0.225199497	0.382440107	0.395083809	0.417367256	0.372445374	0.410486272	0.361518008	0.557565204	0.544670158	0.582837714	0.449949223	0.445159067	0.418158395	0.414449366	0.386663156	0.544771059	0.548531788	0.507370953	0.405770594	0.378239911	0.389136936
279.102666	279.1026662	C18H16O3	18	16	0	3	0	0	0.1667	0.8889	0.190607054	0.157019471	0.155665672	0.113538587	0.135654264	0.112480213	0.193703694	0.238525914	0.240521516	0.226418167	0.183191204	0.239479948	0.268344148	0.11619131	0.142396794	0.131314232	0.177307803	0.218747285	0.271004633	0.144918884	0.231756073	0.158420608	0.233153689	0.181803031	0.217925828	0.136645325	0.09020483	0.137142771	0.138393944	0.11902815	0.187146944	0.192321988	0.18777909	0.138545408	0.103094604	0.095913717	0.169278948	0.126607856	0.161187203
279.123786	279.1237956	C15H20O5	15	20	0	5	0	0	0.3333	1.3333	5.928995869	6.18118964	6.024623612	4.068296918	4.104353805	4.122984917	5.187872128	6.519561221	6.535549886	5.581249257	5.778263555	4.73201478	5.044913766	3.969477135	4.346562037	4.251371344	4.311026489	6.145898456	6.682334359	5.748722571	7.600726325	6.277460652	4.992069227	5.580867052	5.54884216	4.283406544	5.097978911	4.393695458	5.631192246	5.453200142	4.912303103	4.840408332	4.876181705	4.613440646	5.073257263	3.889015051	5.909306181	5.494902946	5.599549748
279.135015	279.1350285	C14H20N2O4	14	20	2	4	0	0	0.2857	1.4286	0.082876913	0.086215122	0.097521238	0.154779239	0.153336977	0.156593802	0.050692492	0	0	0.11560782	0.093786154	0.111589605	0.095366679	0.160879332	0.16066659	0.165170897	0	0	0	0	0.166056447	0.153976212	0.123876103	0.17177537	0.089036375	0.153257984	0.151476792	0.155544425	0.108867847	0.119766001	0.119774572	0.121868956	0.111384513	0.156718496	0.157699997	0.140608317	0.107779905	0.11025781	0.115705932
279.160163	279.1601793	C16H24O4	16	24	0	4	0	0	0.2500	1.5000	0.881028111	0.89764689	0.856542848	0.743243343	0.719972636	0.718255714	0.705181009	0.890493142	0.869380096	0.820107277	0.857084432	0.831769448	0.839958857	0.691753856	0.766955441	0.719852947	0.576290278	0.842793496	0.890112787	0.802504081	1.253998332	0.933950575	0.888537334	0.883564295	0.88150508	0.708128461	0.810989376	0.672298106	0.834434062	0.771034851	0.75826981	0.781004346	0.765515097	0.800213473	0.809994178	0.580127777	0.874936723	0.791205341	0.813082007
280.046278	280.0462736	C12H11NO7	12	11	1	7	0	0	0.5833	0.9167	0.251295405	0.237377142	0.254923926	0.230725836	0.235137787	0.236939589	0.190871947	0.27927075	0.233698772	0.22400592	0.229015696	0.334291735	0.294015132	0.251452862	0.287371284	0.270841635	0.170728178	0.272670046	0.292427057	0.219314258	0.190677492	0.241534881	0.302883173	0.227767758	0.297183509	0.277227311	0.241344322	0.296566131	0.231055069	0.246405001	0.306208862	0.282347459	0.299618393	0.263223321	0.227339807	0.246518819	0.20988329	0.215939838	0.228836794
280.061527	280.0615273	C16H11NO4	16	11	1	4	0	0	0.2500	0.6875	0.130307037	0.128739966	0.121689613	0.121312899	0.099256	0.104015216	0.131196999	0.132488427	0.152311898	0.128699924	0.104879365	0.196753534	0.171897108	0.103494747	0.138526976	0.126730643	0.083056033	0.133371207	0.158273191	0.122303735	0.127527013	0.123204187	0.164516174	0.125404318	0.161107611	0.122988202	0.129877512	0.146813544	0.108294708	0.110595749	0.120872255	0.143962359	0.14978011	0.112970442	0.135847884	0.113887263	0.110444862	0.114445585	0.12926101
280.082643	280.0826584	C13H15NO6	13	15	1	6	0	0	0.4615	1.1538	0.597442774	0.631946592	0.579284166	0.751104598	0.852511234	0.806536395	0.338024172	0.472734935	0.423221605	0.606210106	0.645347353	0.630746069	0.689409247	0.749239971	0.904476071	0.859866378	0.333863543	0.381697311	0.41995855	0.637404572	0.657696615	0.681659248	0.714375589	0.660690643	0.696144447	0.907046425	0.885349339	0.961691175	0.696396024	0.696604105	0.706896836	0.703367649	0.671287163	0.850570494	0.813494643	0.849248184	0.611122749	0.58713646	0.660427494
280.119032	280.1190447	C14H19NO5	14	19	1	5	0	0	0.3571	1.3571	0.319727454	0.337266164	0.321682606	0.446751613	0.520042851	0.481102113	0.159630504	0.196625989	0.180278704	0.339625061	0.374246783	0.40950399	0.373906702	0.446971873	0.528750248	0.532415435	0.133933732	0.192287547	0.172362562	0.374524184	0.391975907	0.394307608	0.387089986	0.43645486	0.403449328	0.509982801	0.588278832	0.552362421	0.359742048	0.361584384	0.400906345	0.377958447	0.383032252	0.547133792	0.552958479	0.484106151	0.357763353	0.378555376	0.362728384
281.009158	281.0091582	C15H6O6	15	6	0	6	0	0	0.4000	0.4000	0.207320891	0.188886668	0.171694059	0.077261172	0.080267521	0.074041461	0.361872877	0.483829668	0.408822521	0.206924308	0.140927533	0.411384428	0.40559285	0.076950212	0.097301798	0.085904146	0.371240855	0.447880936	0.458907778	0.126987799	0.144888251	0.172214062	0.343408797	0.287699097	0.253855641	0.071875193	0.064110811	0.099099416	0.116415268	0.151247371	0.29682056	0.269979018	0.319309738	0.082696488	0.11035514	0.091164835	0.132488252	0.134278336	0.167063904
281.012526	281.0125258	C12H10O6S	12	10	0	6	0	1	0.5000	0.8333	0.095009602	0.074452587	0.063499416	0.088074707	0.099967587	0.098468971	0.073537546	0.079070872	0.090216215	0.075146151	0.082439914	0.088808673	0.14533306	0.077238256	0.100182124	0.112520714	0.048975871	0.082412131	0.069953568	0.09084283	0.106051797	0.092811784	0.091271084	0.097279887	0.130498553	0.103048343	0.117701564	0.10416643	0.068586488	0.076958715	0.131492053	0.135874786	0.096259356	0.106447256	0.095430345	0.11984494	0.081243534	0.091655328	0.087413467
281.030288	281.0302877	C12H10O8	12	10	0	8	0	0	0.6667	0.8333	1.121108127	1.095169616	1.165883451	0.533275353	0.561054707	0.531182868	1.542384477	2.161261034	1.699618573	0.99065281	0.958705078	1.505618563	1.531380899	0.532425491	0.668715929	0.615734301	1.477564507	1.729566681	1.788018704	0.814113844	0.915726288	0.971893185	1.381627221	1.338135129	1.377464856	0.545699243	0.556700477	0.590688107	0.825510674	0.896036798	1.455725621	1.593827024	1.452861364	0.455700942	0.429994478	0.504211167	0.742387288	0.853965606	0.860741505
281.033646	281.0336456	C9H14O8S	9	14	0	8	0	1	0.8889	1.5556	0.080341921	0.072315113	0.079648651	0.135987134	0.157857211	0.1437159	0	0.069213302	0	0.110533191	0.111073219	0.100446564	0.111582588	0.160253667	0.162942806	0.163469146	0.060823677	0.065455427	0.078469293	0.056632194	0.081714966	0.075505028	0.059777922	0.09608578	0.11400282	0.120492352	0.129431262	0.132641055	0.084799184	0.078358791	0.066331488	0.108340479	0	0.089081119	0.076701694	0.0820602	0.051537291	0.081222906	0.073222869
281.045544	281.0455437	C16H10O5	16	10	0	5	0	0	0.3125	0.6250	0.855867971	0.831124937	0.680219132	0.403128529	0.416782321	0.403359374	1.145961873	1.487592637	1.236191496	0.789521041	0.724070205	1.195327389	1.279905138	0.418059005	0.495336552	0.503703328	1.125378853	1.25049839	1.323141189	0.606661428	0.691428097	0.661862914	1.154577997	1.081618591	1.132485421	0.426550637	0.38562309	0.486634797	0.600930849	0.646192794	1.087570243	1.098410668	1.078195553	0.434927348	0.476461088	0.422372052	0.611849714	0.607814884	0.700921397
281.048905	281.0489054	C13H14O5S	13	14	0	5	0	1	0.3846	1.0769	0.10941082	0.126942763	0.134320261	0.15078479	0.182991635	0.163430058	0.05210205	0.09256083	0.082604549	0.127505226	0.124186264	0.136392651	0.161115744	0.158685934	0.20453642	0.180799034	0.07186281	0.07478041	0.098353332	0.136080968	0.069156371	0.14453797	0.125343994	0.126319495	0.119495739	0.17352569	0.184969035	0.173891958	0.125421721	0.135830557	0.087854035	0.133468873	0.132163029	0.163438559	0.173438796	0.181566399	0.120669355	0.134093242	0.133363611
281.066654	281.0666745	C13H14O7	13	14	0	7	0	0	0.5385	1.0769	3.611124853	3.693654696	3.713534184	3.124939756	3.561385678	3.359780747	3.435700384	4.832041583	3.704362085	3.685231358	3.843741337	4.165487182	4.299551157	3.113965589	3.994109264	3.928168969	3.302560731	3.781990439	3.793251093	3.521225253	3.646628658	3.778610375	4.085310349	4.235197491	4.166907508	3.456790261	3.609798647	3.94688107	3.490224351	3.784760722	4.333358668	4.216297282	4.318838263	3.259327842	3.512473133	3.551290562	3.26709213	3.543567004	3.622568896
281.070020	281.0700205	C10H18O7S	10	18	0	7	0	1	0.7000	1.8000	0.219694791	0.200393111	0.239156973	0.354516454	0.392455758	0.347703759	0.072576419	0.107112214	0.07471845	0.298761331	0.250914194	0.274691257	0.272585092	0.372107919	0.454096518	0.453841792	0.078677974	0.057192256	0.079056126	0.188370625	0.248448241	0.27473332	0.235720771	0.243903641	0.280491033	0.355667847	0.317081408	0.416183358	0.259235202	0.250421296	0.246766774	0.258487353	0.271589963	0.323181386	0.289808695	0.344840503	0.189983564	0.209176359	0.226322515
281.077874	281.0779066	C12H14N2O6	12	14	2	6	0	0	0.5000	1.1667	0.238346603	0.263715579	0.281645504	0.379348202	0.438069035	0.383863341	0.167532556	0.232301801	0.143225467	0.312691916	0.310941892	0.324222254	0.303955496	0.398283755	0.490587801	0.492663795	0	0.181545296	0.19707178	0.263912129	0	0.359324437	0.326136424	0.28899424	0.284808124	0.410253247	0.390106263	0.494296497	0.312321056	0.341132102	0.337771052	0	0.336453446	0.382315504	0.365595043	0.401816911	0.261964595	0.274114432	0.306523779
281.081929	281.0819289	C17H14O4	17	14	0	4	0	0	0.2353	0.8235	0.567406295	0.5488313	0.474653066	0.339596679	0.343839513	0.342414199	0.642490752	0.842533279	0.70095113	0.552037216	0.536851674	0.707727272	0.799861956	0.324108637	0.381114596	0.394659134	0.627989671	0.703846974	0.747496585	0.475535564	0.580129837	0.544334391	0.736414694	0.731709737	0.739424136	0.339480967	0.343648068	0.377684724	0.449258157	0.465156864	0.70216679	0.670286996	0.632595532	0.343882133	0.367225544	0.345949552	0.471470966	0.466085492	0.483963603
281.085301	281.0853008	C14H18O4S	14	18	0	4	0	1	0.2857	1.2857	0.073611079	0.07780429	0.069191723	0.09405624	0.109607713	0.108785391	0.061105033	0	0.066271926	0.073543639	0.076361845	0.098155655	0.08721992	0.088031308	0.118952453	0.09989838	0.066170966	0.088973608	0	0.081000917	0.091411909	0.089403237	0.087272275	0.088512096	0	0.136569498	0.109491673	0.118690026	0.082936676	0.078295707	0.115366793	0.078049202	0	0.094632715	0.107463048	0.123396773	0.083818476	0.062894428	0.089700451
281.103050	281.1030583	C14H18O6	14	18	0	6	0	0	0.4286	1.2857	7.276895466	7.684216683	7.542881198	6.395007848	7.267500365	6.929930669	6.085364338	8.189205716	6.545730905	7.301792443	7.802429483	7.020440917	7.187540059	6.237643571	7.921229764	7.909171451	5.771559251	6.502991418	6.502219841	6.929801377	8.458077027	8.11787424	7.268397487	7.895073224	7.582752669	6.920090701	8.12214581	7.671092672	6.775678772	7.333011961	6.898307623	6.774956981	6.763500587	7.099595132	8.128446397	7.188559945	6.924044385	7.570573767	7.421359455
281.106313	281.1063134	C11H22O6S	11	22	0	6	0	1	0.5455	2.0000	0.077893578	0.068889368	0.080397319	0.077214708	0.090536928	0.092415795	0.048090967	0.063751756	0	0.083795113	0.064306716	0.087840836	0.086721843	0.07688776	0.100025529	0.095656926	0.07125356	0.057334146	0	0.076259001	0.080216136	0.108190424	0.092876893	0	0.104061221	0.098781488	0.113336543	0.103998856	0.101066835	0.075539567	0.079748907	0.068452581	0.084406088	0.077129204	0.076499646	0.085857253	0.056700571	0.089956924	0.067572853
281.114288	281.1142961	C13H18N2O5	13	18	2	5	0	0	0.3846	1.3846	0.22883624	0.23365314	0.246105776	0.349824067	0.388664855	0.386433328	0.096330331	0.109552208	0.111107492	0.267442767	0.294640469	0.295815472	0.26068183	0.343980949	0.432231084	0.433617364	0.106454723	0.111865918	0.088292082	0.234584294	0.230047548	0.298665963	0.260680116	0.288447016	0.265383642	0.372742702	0.370771494	0.446004025	0.233253431	0.274077461	0.25083881	0.244437043	0.24486133	0.378615693	0.395921254	0.370258953	0.239054228	0.246802137	0.273488305
281.118303	281.1183164	C18H18O3	18	18	0	3	0	0	0.1667	1.0000	0.18144548	0.157745817	0.17232819	0.130017111	0.149993752	0.118033672	0.198185704	0.245236934	0.171118812	0.172291562	0.158332174	0.212589251	0.250579147	0.132511333	0.136787272	0.175303018	0.162105375	0.191772099	0.199798659	0.14191228	0.215045177	0.179125293	0.236848651	0.230154939	0.199301643	0.115162825	0.082869068	0.126072971	0.130852392	0.13974243	0.189985598	0.159807024	0.177554806	0.130410481	0.159215277	0.111797461	0.143237287	0.143031588	0.165840223
281.139433	281.1394461	C15H22O5	15	22	0	5	0	0	0.3333	1.4667	4.440198526	4.901121671	4.726454434	3.17313309	3.553578477	3.386382267	4.1288309	5.496723918	4.385278849	4.420300256	4.588318588	3.748316605	3.945376	3.063791394	3.930533458	3.896678552	3.792559896	4.407802403	4.385508242	4.022413884	5.765015751	4.976760058	3.950815553	4.41634461	4.341433388	3.220859226	4.112859264	3.667207994	3.852863127	4.113329103	3.477274282	3.490086061	3.443928208	3.477985602	4.261151906	3.204999043	4.065752691	4.541252555	4.424747755
281.175831	281.1758308	C16H26O4	16	26	0	4	0	0	0.2500	1.6250	0.253171097	0.256179823	0.283688366	0.208925906	0.247133854	0.209642402	0.204235912	0.257816285	0.227660072	0.217876732	0.248545859	0.22012872	0.260587128	0.203535485	0.261039362	0.2715896	0.191477469	0.212985323	0.228154362	0.200750088	0.342420629	0.300912044	0.252795732	0.302630429	0.282344715	0.22990559	0.302230899	0.221072963	0.176398716	0.218712068	0.214118255	0.235414681	0.200788259	0.237266714	0.288778686	0.209907827	0.247243565	0.230898543	0.226532421
282.040795	282.0407946	C15H9NO5	15	9	1	5	0	0	0.3333	0.6000	0.139261254	0.140485927	0.14186175	0.125725355	0.151943774	0.129442604	0.100637014	0.180754884	0.158230034	0.129399733	0.162093058	0.19466959	0.199867316	0.121406299	0.173240393	0.181453633	0.135493907	0.142504442	0.179415358	0.141685362	0.126408818	0.130892937	0.181555986	0.142758027	0.156088087	0.15377141	0.117895023	0.158083544	0.132810777	0.143660625	0.176887684	0.133154663	0.158352886	0.135427871	0.151099315	0.156851206	0.144514647	0.13474277	0.163573286
282.061922	282.0619248	C12H13NO7	12	13	1	7	0	0	0.5833	1.0833	0.369751596	0.377465587	0.432065774	0.499530792	0.554841378	0.55651729	0.257656724	0.370902991	0.300055316	0.435558863	0.46115566	0.518968753	0.514374147	0.55567386	0.643157823	0.660460227	0.267619077	0.322351877	0.296246723	0.411024606	0.456815894	0.418144064	0.476518949	0.471661299	0.494246716	0.527091328	0.528135708	0.674497742	0.442815376	0.510734689	0.444467114	0.481162239	0.550883255	0.473305476	0.526756259	0.569694945	0.363508532	0.421436203	0.465532917
282.077188	282.0771783	C16H13NO4	16	13	1	4	0	0	0.2500	0.8125	0.138706154	0.12430899	0.123497112	0.139682825	0.155961375	0.141477539	0.114477156	0.173137889	0.140204381	0.144153866	0.143249778	0.196808193	0.221361013	0.135534721	0.152879539	0.185074179	0.128366502	0.116339978	0.161022908	0.139286923	0.167038743	0.152755761	0.163979428	0.165294642	0.208623616	0.148302447	0.155684361	0.157041896	0.132079021	0.154879988	0.109912167	0.151160181	0.140805511	0.140521221	0.161426022	0.16194824	0.133689667	0.13925842	0.163636349
282.098294	282.0983085	C13H17NO6	13	17	1	6	0	0	0.4615	1.3077	0.521477159	0.513323874	0.615041107	0.819575539	0.898273211	0.892872446	0.247514741	0.342295477	0.283759233	0.646042245	0.643145452	0.64351391	0.673574908	0.827415419	0.980419167	1.037638996	0.227270736	0.291479122	0.296247618	0.641035174	0.61386316	0.716457732	0.650418062	0.614298282	0.650270476	0.857633972	1.011695925	1.050274961	0.609829285	0.722543228	0.629546608	0.589171645	0.626484165	0.827377386	0.979082893	0.946779651	0.597855496	0.633846122	0.686065899
282.134695	282.1346965	C14H21NO5	14	21	1	5	0	0	0.3571	1.5000	0.126128779	0.142251188	0.137855573	0.218609131	0.241219556	0.22726751	0	0.090122789	0.063312953	0.151442368	0.190886949	0.148150904	0.158895826	0.212126797	0.261037456	0.255683156	0.049693555	0.060503971	0.062382976	0.155185686	0.157710237	0.16517482	0.191755596	0.147354496	0.162836367	0.213476849	0.257207305	0.245459764	0.159915766	0.181613535	0.169508146	0.150389298	0.159911007	0.218250125	0.263721085	0.233340322	0.184453322	0.16934084	0.154765539
283.009553	283.0095532	C11H8O9	11	8	0	9	0	0	0.8182	0.7273	0.162235291	0.151989894	0.179562435	0.074187849	0.051936171	0.059493732	0.269693195	0.397289117	0.328725616	0.165416093	0.111522374	0.259218163	0.237218698	0.067614518	0.063083609	0.064013448	0.281038359	0.354253877	0.363423555	0.10967561	0.11230625	0.113064457	0.222572994	0.206342807	0.200041452	0.049833703	0	0.069180093	0.107203953	0.117823713	0.229681248	0.249295118	0.212919702	0.036137278	0.085370461	0.058052597	0.098750483	0.113281435	0.108428637
283.024807	283.0248065	C15H8O6	15	8	0	6	0	0	0.4000	0.5333	0.705624458	0.688257132	0.751394479	0.299283685	0.299763098	0.314263087	1.152194966	1.418370023	1.357649957	0.674591576	0.651672507	1.229133032	1.351777673	0.286988329	0.333710595	0.317916665	1.110462004	1.417690543	1.394725093	0.56212789	0.553292033	0.616092212	1.155556986	0.961811385	1.026328983	0.276651971	0.288805278	0.307907537	0.576411708	0.674268216	1.014910645	1.067351562	1.095885232	0.25942889	0.297328889	0.307009515	0.530478567	0.599823786	0.693813873
283.028177	283.0281771	C12H12O6S	12	12	0	6	0	1	0.5000	1.0000	0.212776275	0.19419782	0.236311187	0.220375968	0.241066749	0.23110024	0.079618702	0.111629838	0.074728894	0.1782258	0.190150039	0.179030017	0.195971493	0.249356807	0.251300032	0.256675074	0.0796671	0.094476793	0.10781511	0.215476467	0.153268165	0.177207709	0.226588785	0.194532191	0.199232687	0.246938743	0.226904566	0.301313339	0.223835634	0.23449787	0.23113071	0.221156713	0.214901013	0.210608579	0.25086273	0.259117126	0.198642276	0.204213458	0.208389494
283.045935	283.0459393	C12H12O8	12	12	0	8	0	0	0.6667	1.0000	1.647347956	1.576048011	2.179625866	1.596411822	1.680283386	1.670563444	1.927933099	2.534867502	2.344528754	1.939395905	1.966901037	2.45004895	2.480332608	1.651741622	1.855474547	1.879070363	1.929413568	2.536695002	2.259467617	1.633474373	1.593935165	1.814707086	2.244009429	2.062783134	2.058514108	1.269424068	1.464790329	1.650763036	1.694142039	2.061618112	2.0588015	2.171026148	2.234693999	1.205720046	1.34409687	1.34170913	1.565570687	1.881191629	1.964565492
283.057176	283.0571762	C11H12N2O7	11	12	2	7	0	0	0.6364	1.0909	0.093311612	0.092713059	0.091604861	0.136337762	0.130019017	0.124549482	0.064415345	0.089913924	0.084449283	0.123852578	0.104362209	0.139991223	0.091847462	0.142142461	0.13641957	0.133988791	0.059174146	0.08314816	0.088225109	0.09051661	0	0.12386548	0.097949758	0.085636835	0.090002549	0.110272864	0.102588519	0.14850636	0.110652087	0.12687437	0.119084153	0.083047415	0.102483562	0.105430063	0.088476172	0.111516778	0.082020822	0.094534847	0.087911842
283.061183	283.0611925	C16H12O5	16	12	0	5	0	0	0.3125	0.7500	1.080963925	1.059772177	1.270292641	0.637120368	0.662679059	0.664371748	1.438962835	1.726158451	1.689728353	1.104621849	1.051921876	1.639330983	1.742120416	0.601833474	0.700644446	0.693149863	1.416359472	1.7539419	1.687796701	1.038112998	1.025909385	1.078632355	1.618900992	1.401511524	1.456471291	0.57833134	0.654452995	0.752100297	0.980673916	1.133014892	1.37630609	1.50549685	1.519570469	0.56770312	0.677157322	0.67044717	0.962482655	1.012677335	1.152415306
283.064558	283.0645578	C13H16O5S	13	16	0	5	0	1	0.3846	1.2308	0.285160247	0.283727021	0.355274605	0.596353096	0.631744795	0.634446773	0.063361512	0.118947331	0.09931523	0.408722226	0.416109491	0.429947565	0.435962512	0.624617223	0.663306996	0.715773348	0.092758284	0.097334533	0.069462567	0.41494762	0.396949381	0.440148848	0.413226917	0.449640308	0.36084516	0.554013774	0.536933133	0.707879951	0.43964791	0.478145937	0.442531657	0.373222156	0.423819479	0.571000627	0.616887132	0.805296719	0.40301197	0.426619545	0.455912453
283.072401	283.0724221	C15H12N2O4	15	12	2	4	0	0	0.2667	0.8000	0.100527591	0.084404122	0.13628602	0.106655679	0.119357457	0.122244926	0.080067691	0.079282066	0.091763774	0.120704252	0.095160468	0.169833858	0.1435283	0.111775046	0.114459421	0.127869459	0	0.106015637	0.099383798	0.117491179	0.096400467	0	0	0.119993707	0	0.102040999	0.136573884	0.151731119	0.120799873	0.105046408	0.119464096	0.108939719	0.143560424	0.08419851	0	0.123660796	0.108927826	0.106008416	0.108596135
283.079309	283.0793088	C9H20N2O4S2	9	20	2	4	0	2	0.4444	2.2222	0.185705664	0.167640141	0.220084685	0.219676405	0.23962233	0.262915456	0.19109847	0.194538136	0.183248501	0.197214265	0.185629616	0.184881731	0.155481365	0.235853784	0.258895655	0.238486932	0.189341325	0.161509888	0.143775091	0.195095529	0.121250909	0.155332588	0.18401116	0.165760035	0.204495589	0.189711975	0.173053674	0.250790784	0.18908539	0.212211209	0.185768228	0.196945343	0.188542821	0.194140633	0.218391957	0.256154187	0.189136348	0.24070595	0.222913993
283.082311	283.0823232	C13H16O7	13	16	0	7	0	0	0.5385	1.2308	5.583876634	5.457641698	7.155794339	6.563715159	7.125778795	7.074453873	4.403255978	5.694512971	5.207334124	6.495018297	6.557344479	6.702777522	6.904462859	6.642151101	7.464570818	7.63700862	4.264296142	5.393451916	5.041398536	6.099674292	6.074884907	6.548068424	6.81920572	6.415270691	6.239054583	5.797229239	7.258471378	7.257637907	6.005633045	7.235951421	5.904292542	5.939946977	6.050368745	5.965898434	7.302428341	6.787377865	5.954731561	7.090793153	7.228583978
283.085622	283.0856218	C10H20O7S	10	20	0	7	0	1	0.7000	2.0000	0.144779223	0.098620532	0.167466303	0.117092884	0.133266885	0.112119013	0.066473007	0.054318527	0.06106423	0.183236299	0.138996012	0.178525305	0.167900929	0.104175349	0.126145336	0.129826674	0.05027554	0.065836074	0	0.14939865	0.164115456	0.15584287	0.128043295	0.175083849	0.140417907	0.085650874	0.159754353	0.095298302	0.168919862	0.166759844	0.171503771	0.163121911	0.179380001	0.085838301	0.112171926	0.106250469	0.155458782	0.17732889	0.200806888
283.093558	283.0935592	C12H16N2O6	12	16	2	6	0	0	0.5000	1.3333	0.238428769	0.249961631	0.308292709	0.43790765	0.488936827	0.445979935	0.099966693	0.13360854	0.131434799	0.303910921	0.326313286	0.35260047	0.322773334	0.444267716	0.502859663	0.484969616	0.099898108	0.170264703	0.14313855	0.321491344	0.232403022	0.344481982	0.331304948	0.302187033	0.301759599	0.409734804	0.495841282	0.532405173	0.308571615	0.364635326	0.283706678	0.31193551	0.344333426	0.380006334	0.43064247	0.419001697	0.295306934	0.310382092	0.353272233
283.097566	283.0975804	C17H16O4	17	16	0	4	0	0	0.2353	0.9412	0.536567051	0.575058782	0.611760278	0.420536097	0.462470022	0.428599298	0.580861846	0.680361621	0.672059661	0.601887978	0.556255908	0.78237359	0.818068414	0.40522821	0.426585834	0.456871389	0.566784335	0.703307195	0.683959074	0.567241791	0.649443542	0.609739627	0.725146727	0.665886824	0.697944305	0.367345379	0.450299134	0.511943639	0.556075192	0.628369441	0.662280832	0.625301758	0.699452148	0.385502131	0.48879328	0.426976752	0.535676273	0.579461153	0.605053907
283.107304	283.1073036	C10H25N2OS2P	10	25	2	1	1	2	0.1000	2.5000	0.082123705	0.109586122	0.141546226	0.094135419	0.119808599	0.10803873	0.095099282	0.067403892	0.071332556	0.087727666	0.143444806	0.096944952	0.113269175	0.110959618	0.105290402	0.124239148	0.069812584	0.123316995	0.081551759	0.092916888	0.128161873	0.101523944	0.107303218	0	0.107946095	0.072245158	0.144132531	0.102480977	0.106398095	0.128424611	0.125812689	0.099996395	0.096321036	0.090674934	0.103069421	0.10763693	0.117126485	0.125304626	0.114144435
283.115692	283.1156916	C10H24N2O3S2	10	24	2	3	0	2	0.3000	2.4000	0.198676099	0.23955902	0.244767149	0.257327225	0.233053197	0.268999369	0.232708977	0.222654274	0.21162893	0.195640731	0.20652765	0.194262909	0.164024775	0.259790114	0.239052095	0.29728603	0.23695146	0.226985455	0.183670696	0.221622087	0.118452985	0.174280523	0.227515558	0.235805955	0.187056115	0.20275839	0.174608792	0.262452802	0.203973434	0.225930724	0.191858158	0.205953132	0.244910609	0.231035917	0.227903493	0.253361564	0.240194845	0.269208705	0.232160726
283.118703	283.1187096	C14H20O6	14	20	0	6	0	0	0.4286	1.4286	6.188635446	6.622085315	8.194367182	6.701568471	7.441730089	7.374914047	4.907706106	6.187324526	5.819262187	7.056051514	7.255776042	6.763082069	7.177304028	6.647271545	7.491657729	7.693477437	4.71768559	6.121668456	5.603084231	6.651447333	7.708460485	7.65247298	7.266604253	7.214439581	6.778042539	5.80432553	8.230040255	7.28013676	6.49719358	7.709143339	5.793902061	5.822276484	5.887471472	6.348694636	8.424140486	6.83719078	6.676549227	8.080748745	8.039072858
283.133937	283.1339631	C18H20O3	18	20	0	3	0	0	0.1667	1.1111	0.223257113	0.214962233	0.259902083	0.175565354	0.19920971	0.165886766	0.201160915	0	0.276183774	0.234689201	0.233144511	0.274241123	0	0.171535386	0.199739933	0.187291254	0.20540298	0.26695732	0.267052614	0.24332744	0.314622578	0.247183104	0.262295686	0.279467015	0.243560944	0.139784274	0.166789941	0	0.240319425	0.229478304	0.191358485	0	0.271178632	0.154224309	0.199752468	0.164720351	0.236671927	0.232903249	0.267545152
283.155091	283.1550969	C15H24O5	15	24	0	5	0	0	0.3333	1.6000	1.433741454	1.601793701	1.969154427	1.29689337	1.399323423	1.418923052	1.30535748	1.634526184	1.571827425	1.607740356	1.727575799	1.460448933	1.464006391	1.239715926	1.445046213	1.469859849	1.261477176	1.669194949	1.497853299	1.515803485	2.045048902	1.830100699	1.489953238	1.537216542	1.490238362	1.065867659	1.605477177	1.320664239	1.410963171	1.716642146	1.187539489	1.148077828	1.154384989	1.20425638	1.689960506	1.161741365	1.560219053	1.851762421	1.828765944
283.170357	283.1703572	C19H24O2	19	24	0	2	0	0	0.1053	1.2632	0.069865546	0.057957678	0.272340926	0.039701349	0.05859804	0.05215713	0.067055256	0.066973958	0.090803927	0.09754477	0.335162779	0.058750887	0.118435075	0.05834523	0.072127718	0.09473955	0.082167307	0.176863084	0.091488766	0.094555086	0.094399032	0.096883588	0.097627913	0.099968914	0.080895838	0.044611817	0.066938319	0.047461488	0.068696525	0.072140379	0.116534852	0.068888367	0.110576818	0.072118808	0.062888534	0.169774738	0.044167588	0.066127698	0.099923523
[truncated: 4,027 more rows]
[truncated: 39 more columns]
